# Supplementary material for: USP18 is an essential regulator of muscle cell differentiation and maturation
Source: Cell Death Dis. 2023 Mar 31;14(3):231. doi: 10.1038/s41419-023-05725-z (PMC10066380; doi:10.1038/s41419-023-05725-z)
Supplement: Supplementary file 2 — suppl tables [file 41419_2023_5725_MOESM2_ESM.xlsx]

## Sheet: Table S1-S2
Table S1. List of used antibodies for western blotting and immunofluorescence
A: primary antibodies
Protein	Dilution		Host	Supplier	Cat. number
	IF	WB
USP18	1:100	1:1000	anti-Rabbit	Cell signaling	#4813
ISG15	1:100	1:1000	anti-Rabbit	Cell signaling	#2743
pSTAT1	-	1:1000	anti-Rabbit	Cell signaling	#9167
GAPDH	-	1:5000	anti-Mouse	Invitrogen	MA5-15738
KLHL31	-	1:1000	anti-Rabbit	ProteinTech	24781-1-AP
TNNI1	-	1:1000	anti-Rabbit	Novus Biologicals	NBP1-56641
MyHC	1:250	1:250	anti-Mouse	DSHB	MF20
TNNT3	-	1:1000	anti-Mouse	DSHB	JLT12
TTN	1:50	-	anti-Mouse	DSHB	9D10
B: Secondary antibodies
Target	Fluorophore	Dil.	Supplier
Anti-Rabbit	Cy5	1:5000	Thermo Fisher Scientific
Anti-Mouse	488	1:5000	Thermo Fisher Scientific
WB anti-Rb/M	800/680	1:10000	IRDye 800CW or IRDye 680RD (LI-COR)
Table S2. List of used siRNAs
siRNA	Supplier	Cat. number / sequence
Scrambled	Santa Cruz	sc-37007
siGenome	Dharmacon	#D-001206-13
USP18 (A)	Eurofins	CUGCAUAUCUUCUGGUUUA
USP18 (B)	Eurofins	GGAAGAAGACAGCAACAUG
USP18 (C)	ThermoFisher	AM16708, ID: 105194
ISG15	Dharmacon	#L-004235-03-0005

## Sheet: Table S3
Table S3. USP18-dependent transcriptome
		Statistics																			Log2(CPM)
		Diff. vs Prolif. (Control)			siUSP18 vs Control (Prolif.)			siUSP18 vs Control (Diff.)			Diff. vs Prolif. (siUSP18)			siUSP18 Diff. Vs Control Prolif.			siUSP18 prolif. vs. Control Diff.				Control prolif. Medium			Control diff. Medium			siUSP18 prolif. Medium			siUSP18 diff. Medium
ensembl_gene_id	Gene name	logFC	P.Value	adj.P.Val	logFC	P.Value	adj.P.Val	logFC	P.Value	adj.P.Val	logFC	P.Value	adj.P.Val	logFC	P.Value	adj.P.Val	logFC	P.Value	adj.P.Val		1	2	3	1	2	3	1	2	3	1	2	3
ENSG00000128274	A4GALT	0.879404	1.51064e-08	7.54139e-08	0.0483953	0.701649	0.753449	0.221769	0.0204063	0.0347388	1.05278	6.29338e-10	1.12981e-08	1.10117	3.67733e-10	2.05995e-09	-0.831008	2.98336e-08	1.19746e-07		3.79391	3.3995	3.63574	4.59604	4.40766	4.44391	3.78702	3.292	3.81963	4.67233	4.79694	4.65931
ENSG00000094914	AAAS	-0.349471	2.66102e-06	8.88396e-06	-0.375902	1.64008e-06	5.99164e-06	0.221497	0.000954314	0.00220134	0.247928	0.000462745	0.00183039	-0.127974	0.0434937	0.061899	-0.0264311	0.661463	0.705678		5.95687	5.90885	5.96248	5.72975	5.56282	5.50123	5.57411	5.58178	5.54988	5.82932	5.8854	5.74913
ENSG00000081760	AACS	0.177761	0.0188431	0.0306159	0.0652745	0.393483	0.463603	-0.406752	1.06842e-05	3.73247e-05	-0.294265	0.000931344	0.00337046	-0.228991	0.00821889	0.0133556	-0.112486	0.117167	0.151077		4.89948	4.70367	4.8402	5.04627	4.87767	5.0513	4.96267	4.88847	4.79002	4.53513	4.68153	4.57044
ENSG00000109576	AADAT	0.135585	0.207125	0.262625	0.153721	0.17845	0.23284	0.1755	0.0939651	0.13507	0.157364	0.155262	0.246968	0.311085	0.00973274	0.0156129	0.0181359	0.858436	0.879109		3.22681	3.42555	3.15428	3.30869	3.39591	3.46389	3.33109	3.48741	3.42052	3.72027	3.45682	3.47551
ENSG00000103591	AAGAB	0.0145787	0.804641	0.839193	0.203252	0.00218377	0.00442984	0.11671	0.0548206	0.0835163	-0.0719634	0.23574	0.344736	0.131289	0.0413185	0.0589738	0.188674	0.00257378	0.00455284		5.3547	5.42538	5.44246	5.45858	5.36663	5.45834	5.68316	5.62206	5.5451	5.58931	5.56696	5.47946
ENSG00000115977	AAK1	-0.230082	0.0150846	0.0249751	0.169573	0.067396	0.0984469	0.318001	0.00136325	0.00303471	-0.0816539	0.367004	0.482752	0.0879193	0.344083	0.400789	0.399655	8.88327e-05	0.000199274		5.47502	5.38392	5.51651	5.09282	5.21146	5.3794	5.56362	5.48317	5.82584	5.5534	5.31079	5.71575
ENSG00000087884	AAMDC	-0.405198	0.0236406	0.0375761	0.244541	0.146451	0.195962	0.478799	0.00930777	0.0172142	-0.17094	0.310261	0.425466	0.0736008	0.673617	0.718285	0.649739	0.000427421	0.000857119		2.32539	1.88618	2.157	1.55357	1.82957	1.75963	2.33836	2.26976	2.44194	2.44197	1.8637	2.1236
ENSG00000127837	AAMP	0.343801	7.81807e-07	2.89642e-06	0.17531	0.00334964	0.00653589	-0.115163	0.0374574	0.0594709	0.0533282	0.330007	0.445315	0.228639	0.000298088	0.000622028	-0.168491	0.00332321	0.00575059		6.4694	6.33014	6.50392	6.83275	6.71655	6.79141	6.58377	6.68527	6.56879	6.66313	6.68479	6.64904
ENSG00000131043	AAR2	0.093724	0.198424	0.253097	-0.584666	1.0627e-07	4.84768e-07	-0.607064	2.78494e-08	1.69185e-07	0.071326	0.410733	0.52674	-0.51334	1.13202e-06	3.5144e-06	-0.67839	2.69509e-09	1.29494e-08		5.40673	5.3661	5.44246	5.58574	5.55915	5.36718	4.72909	5.02062	4.74622	4.8307	5.05663	4.85317
ENSG00000090861	AARS1	-0.8982	4.16125e-17	1.00309e-15	-0.039712	0.37818	0.448503	0.396551	3.64958e-09	2.79896e-08	-0.461937	1.5227e-10	3.21544e-09	-0.501648	2.77581e-11	1.90818e-10	0.858488	1.19027e-16	2.91868e-15		7.9931	8.04385	8.03277	7.13749	7.14394	7.09629	8.03466	7.95802	7.95881	7.55998	7.4769	7.52536
ENSG00000124608	AARS2	-0.982775	1.01032e-10	7.2045e-10	-0.7541	3.97792e-08	1.94564e-07	0.192295	0.0846423	0.123046	-0.0363803	0.745019	0.814437	-0.790481	3.68663e-08	1.4696e-07	0.228675	0.0357327	0.0511838		4.5509	4.53848	4.46263	3.60529	3.6287	3.37986	3.91361	3.62967	3.72691	3.78925	3.41972	3.84461
ENSG00000266967	AARSD1	0.538854	0.120166	0.162947	0.312034	0.39478	0.464795	0.485018	0.104434	0.147969	0.711837	0.0337874	0.0706433	1.02387	0.00528293	0.00887306	-0.226819	0.480414	0.533448		-0.15307	0.474988	-0.33006	-0.213743	0.808375	0.772521	0.194388	0.417232	0.192157	0.691185	1.53408	0.790693
ENSG00000157426	AASDH	0.128997	0.316503	0.379081	0.108123	0.431854	0.50211	-0.0856133	0.50814	0.577073	-0.0647387	0.639569	0.731262	0.0433839	0.759393	0.795631	-0.0208745	0.865819	0.88562		2.83743	2.90244	2.95565	2.91702	3.18329	2.99828	3.00892	2.71501	3.26627	3.02209	2.80416	2.96798
ENSG00000149313	AASDHPPT	0.30258	3.62541e-05	9.92055e-05	0.349856	7.80219e-06	2.49483e-05	0.0245689	0.678791	0.734386	-0.0227072	0.711643	0.788455	0.327149	2.60203e-05	6.51017e-05	0.0472761	0.416863	0.47045		5.09577	5.11187	5.09345	5.45858	5.33833	5.41414	5.35023	5.53029	5.47136	5.45599	5.42441	5.39763
ENSG00000008311	AASS	0.777394	7.25881e-11	5.30627e-10	-0.488978	1.05248e-05	3.29062e-05	-0.576387	1.73146e-08	1.10924e-07	0.689985	3.11697e-08	3.69077e-07	0.201007	0.0217231	0.0326471	-1.26637	1.00621e-14	1.53693e-13		4.38606	4.13229	4.27399	4.97241	5.06891	5.05469	3.65485	3.80654	3.85098	4.44537	4.53311	4.42406
ENSG00000275700	AATF	-0.0663652	0.231687	0.289496	-0.0359948	0.526077	0.59449	0.0809167	0.150397	0.203658	0.0505463	0.378416	0.494057	0.0145515	0.799615	0.831646	0.0303705	0.577343	0.626961		5.67586	5.71129	5.68397	5.64942	5.55669	5.66884	5.662	5.71898	5.5907	5.73193	5.70185	5.68001
ENSG00000181409	AATK	0.578779	0.00937226	0.016251	1.26167	1.31496e-06	4.90001e-06	0.90415	8.41126e-06	2.999e-05	0.221257	0.167874	0.263442	1.48293	7.98263e-08	3.01143e-07	0.682893	0.000318075	0.000653403		1.60159	0.827289	0.850565	1.55357	1.54261	1.70887	2.30515	2.41658	2.12035	2.5651	2.40925	2.45314
ENSG00000183044	ABAT	2.68055	1.00709e-22	1.08326e-20	1.02727	6.91313e-12	6.88087e-11	-0.809871	1.41044e-13	3.28845e-12	0.843406	2.35647e-12	7.5786e-11	1.87068	2.20201e-18	6.87456e-17	-1.65328	5.96531e-20	4.05285e-18		3.8894	3.782	3.90641	6.64651	6.51197	6.45592	4.9493	4.83724	4.86872	5.70242	5.67848	5.78906
ENSG00000165029	ABCA1	2.90887	9.51308e-19	3.34526e-17	0.62133	0.000262801	0.000637939	-0.0963134	0.191719	0.251667	2.19122	2.7977e-17	4.42106e-15	2.81255	3.53913e-18	1.03901e-16	-2.28754	4.97964e-18	1.83687e-16		3.17722	2.86487	2.70511	5.7801	5.81671	5.71779	3.50934	3.41937	3.53434	5.58931	5.50337	5.88636
ENSG00000107331	ABCA2	-0.371506	0.000420498	0.000944277	-0.124596	0.187838	0.243711	0.0259331	0.782705	0.823967	-0.220977	0.0260736	0.0570402	-0.345573	0.00106079	0.00201158	0.24691	0.0122939	0.0192092		7.51043	7.41833	7.30501	7.12828	7.00368	6.98204	7.45442	6.95603	7.43333	7.12228	6.84263	7.19574
ENSG00000167972	ABCA3	0.879699	1.98688e-11	1.60353e-10	0.778954	5.05693e-10	3.51404e-09	0.0316373	0.652778	0.711777	0.132382	0.0796564	0.14438	0.911336	2.16949e-11	1.53e-10	-0.100744	0.156639	0.196671		4.78826	4.9022	4.88114	5.71041	5.69144	5.81799	5.74793	5.479	5.6807	5.78215	5.58662	5.89859
ENSG00000198691	ABCA4	-0.017313	0.944997	0.955975	1.25823	8.62466e-06	2.73324e-05	0.92048	0.000303352	0.000776116	-0.355068	0.0806011	0.145713	0.903167	0.000858432	0.00164984	1.27555	1.76311e-06	5.26917e-06		0.372713	0.975681	0.476086	0.6059	0.516711	0.670108	2.08802	1.52866	1.81589	1.51189	1.48703	1.42246
ENSG00000064687	ABCA7	2.06445	2.19968e-19	9.44831e-18	0.892349	3.00738e-10	2.18223e-09	0.372861	2.14752e-06	8.63324e-06	1.54497	5.4514e-18	1.18268e-15	2.43732	4.59394e-21	3.14451e-19	-1.17211	2.92861e-15	5.14921e-14		4.48619	4.12701	4.27399	6.36081	6.38285	6.28886	5.24032	4.97098	5.28497	6.75581	6.64516	6.73561
ENSG00000135776	ABCB10	-0.140778	0.0369255	0.0562272	-0.327156	7.02164e-05	0.000190458	0.130788	0.0540402	0.0825633	0.317166	0.000116879	0.000550425	-0.00998984	0.883651	0.903125	-0.186378	0.00927572	0.0147875		5.11236	5.05739	5.05222	4.98534	4.8972	4.91427	4.83759	4.79088	4.61844	5.09645	5.08849	5.00408
ENSG00000115657	ABCB6	0.0713646	0.763427	0.802947	0.169489	0.497005	0.566286	0.667125	0.00404473	0.00814988	0.569001	0.0174023	0.0405663	0.73849	0.00397005	0.00681827	0.0981244	0.666726	0.710168		0.458252	1.11022	0.886754	0.813533	1.15837	0.772521	0.782145	1.03259	1.18898	1.78389	1.4384	1.39205
ENSG00000131269	ABCB7	0.0810445	0.29197	0.354575	-0.340175	0.000462695	0.00106827	-0.323012	0.000428672	0.00106502	0.0982076	0.278311	0.39147	-0.241967	0.00893097	0.0144121	-0.421219	1.50595e-05	3.83605e-05		4.25475	4.32447	4.24988	4.28691	4.29438	4.47714	3.86886	3.98776	3.95565	4.08282	4.04922	3.97344
ENSG00000197150	ABCB8	-0.537979	7.3147e-10	4.52747e-09	-0.208284	0.00120014	0.00256801	0.234278	0.000500913	0.00122971	-0.0954175	0.120645	0.201495	-0.303701	2.38077e-05	6.00589e-05	0.329695	4.72475e-06	1.31729e-05		5.85804	5.81345	5.8	5.37914	5.26355	5.21938	5.62041	5.60875	5.61068	5.55999	5.41501	5.5483
ENSG00000150967	ABCB9	1.61403	2.30373e-11	1.83382e-10	0.946156	2.71408e-06	9.47631e-06	-0.272317	0.0186068	0.0320504	0.395557	0.00446856	0.0129289	1.34171	3.96539e-09	1.84036e-08	-0.667875	4.04771e-06	1.14171e-05		2.80514	2.25876	1.98405	3.84173	3.97958	3.80731	3.04959	3.18339	3.38527	3.64162	3.64002	3.54626
ENSG00000103222	ABCC1	-0.105395	0.281352	0.343178	-0.240627	0.0228154	0.0374695	-0.0354412	0.719605	0.768732	0.0997905	0.332886	0.448497	-0.140837	0.171563	0.215127	-0.135232	0.174466	0.216644		6.36391	6.3552	6.26534	6.3086	6.22643	6.12834	6.24045	5.73306	6.25491	6.24196	5.89894	6.34805
ENSG00000124574	ABCC10	0.26723	0.00165963	0.00335968	0.541826	2.0568e-07	8.87926e-07	0.483778	3.52363e-07	1.68293e-06	0.209182	0.00750128	0.0201124	0.751008	4.54916e-10	2.5088e-09	0.274596	0.000678209	0.00131831		5.32938	5.27832	5.24577	5.60821	5.44966	5.58571	5.9346	5.66308	5.85319	6.0303	5.84865	6.16681
ENSG00000023839	ABCC2	1.03146	0.000814372	0.00173733	-1.10339	0.00611074	0.0112982	-0.725066	0.00979478	0.0179984	1.40979	0.00060625	0.00231269	0.306394	0.337582	0.394041	-2.13485	6.34428e-07	2.04861e-06		-0.594956	0.180926	0.272317	0.813533	0.964642	1.14764	-0.967909	-0.835317	-1.0882	0.642302	0.0533003	0.0826362
ENSG00000108846	ABCC3	-2.33632	2.07211e-19	8.96048e-18	-0.148969	0.0530626	0.0794574	0.731672	3.9009e-07	1.84249e-06	-1.45568	1.08224e-14	7.25273e-13	-1.60464	1.05384e-15	1.75183e-14	2.18735	1.09197e-18	4.72202e-17		6.19353	6.10692	6.13695	3.64386	3.96855	3.81132	6.10469	5.76254	6.10151	4.55177	4.37412	4.64326
ENSG00000125257	ABCC4	-0.111754	0.174122	0.225583	-0.486191	1.35769e-05	4.1605e-05	-0.06787	0.424846	0.496624	0.306567	0.00310052	0.00946724	-0.179624	0.0514647	0.0723343	-0.374437	0.000203668	0.000430545		4.30179	4.17385	4.0329	4.08143	4.0014	4.03727	3.66798	3.61454	3.7042	3.93336	4.08915	3.93176
ENSG00000114770	ABCC5	1.09214	2.2567e-16	4.7122e-15	-0.597556	7.12368e-10	4.82195e-09	-0.925744	9.9689e-15	3.32297e-13	0.763957	3.894e-12	1.19815e-10	0.166401	0.0107985	0.0171839	-1.6897	1.33323e-20	1.19338e-18		6.80252	6.73518	6.60378	7.83326	7.8118	7.75597	6.20263	5.96402	6.159	6.95847	6.83325	6.82583
ENSG00000101986	ABCD1	0.569888	3.4925e-09	1.93524e-08	0.55962	7.91727e-09	4.41766e-08	0.372866	1.67405e-06	6.91e-06	0.383135	1.7055e-06	1.29327e-05	0.942754	1.1188e-13	1.20849e-12	-0.0102689	0.867508	0.887041		5.65337	5.64449	5.538	6.2562	6.13644	6.13636	6.21944	6.02966	6.23524	6.63764	6.43038	6.5518
ENSG00000117528	ABCD3	-0.0908843	0.145728	0.192937	-0.188625	0.00639847	0.0117724	-0.206343	0.00316386	0.00651084	-0.108602	0.112541	0.190703	-0.297227	0.000120656	0.000269434	-0.0977408	0.122295	0.157213		5.66915	5.74787	5.58419	5.58007	5.5493	5.58571	5.45426	5.61257	5.37039	5.3169	5.40871	5.38417
ENSG00000119688	ABCD4	0.436708	2.3719e-06	7.98535e-06	0.358095	7.62021e-05	0.000205086	0.281125	0.000230263	0.000604463	0.359738	2.41834e-05	0.000137577	0.717833	5.96412e-10	3.23067e-09	-0.0786129	0.253175	0.302186		4.46568	4.38324	4.61333	4.95279	4.89914	4.95839	4.85491	4.81755	4.89402	5.313	5.10417	5.19454
ENSG00000164163	ABCE1	-0.0781764	0.197705	0.252305	-0.0882481	0.158604	0.210355	-0.150402	0.0201663	0.034385	-0.14033	0.0331357	0.0695078	-0.228579	0.00114601	0.00216037	-0.0100717	0.865832	0.88562		6.18258	6.26312	6.20571	6.10739	6.11325	6.1967	6.12505	6.27074	6.00492	6.0003	6.07232	5.91472
ENSG00000204574	ABCF1	-0.0625862	0.204765	0.260174	-0.185354	0.000819833	0.00180648	0.0702096	0.157883	0.21228	0.192977	0.000567429	0.0021857	0.00762339	0.877314	0.897795	-0.122768	0.0172593	0.0263061		7.23777	7.18161	7.1798	7.17278	7.13327	7.10367	7.05818	6.94018	7.03987	7.26837	7.1412	7.20178
ENSG00000033050	ABCF2	0.280071	0.00401685	0.00752131	0.0815145	0.401773	0.472023	-0.0884815	0.316983	0.387932	0.110075	0.251943	0.363121	0.19159	0.0578193	0.0802871	-0.198557	0.0289761	0.0422046		3.93487	4.07311	4.20401	4.49717	4.23115	4.39925	4.17031	4.29827	4.07109	4.37231	4.2172	4.23138
ENSG00000161204	ABCF3	0.151225	0.00966525	0.0167228	0.206341	0.000987388	0.00214068	0.256835	4.76825e-05	0.00014563	0.201719	0.00094441	0.00341	0.40806	9.39006e-08	3.50314e-07	0.0551165	0.303994	0.355873		5.68476	5.83304	5.8547	5.98502	5.89554	5.97031	5.99181	6.01245	6.00956	6.2265	6.23065	6.16568
ENSG00000144827	ABHD10	-0.408451	0.000205622	0.00048722	0.0362565	0.703931	0.755139	0.347754	0.00131419	0.00293675	-0.0969527	0.323721	0.43885	-0.0606961	0.540518	0.593162	0.444707	6.14078e-05	0.000141753		4.08361	4.05653	4.00848	3.59407	3.69715	3.61855	3.9409	4.33104	3.99828	3.90774	4.12032	3.97344
ENSG00000106077	ABHD11	-0.459263	4.46277e-05	0.000119731	0.0548052	0.559466	0.626086	0.424257	0.00014648	0.000401314	-0.0898113	0.350252	0.465983	-0.035006	0.719196	0.759651	0.514068	7.16916e-06	1.93027e-05		3.49315	3.69189	3.68795	3.18708	3.20225	3.16446	3.66798	3.66683	3.73813	3.54519	3.55133	3.69693
ENSG00000100997	ABHD12	-0.631094	9.61625e-11	6.88027e-10	-0.713088	2.59008e-11	2.31516e-10	-0.110333	0.104674	0.148244	-0.0283391	0.68449	0.767003	-0.741428	1.96995e-11	1.40397e-10	-0.0819939	0.210948	0.256838		5.85607	5.90268	5.95078	5.39699	5.2316	5.21484	5.23372	5.16523	5.18599	5.06666	5.18008	5.26126
ENSG00000139826	ABHD13	0.389952	0.000116737	0.000289187	0.302977	0.00271591	0.00539641	-0.0789958	0.343556	0.41584	0.00797948	0.928097	0.95142	0.310956	0.00257196	0.00456223	-0.0869753	0.286031	0.336886		3.68279	3.72022	3.91081	4.24809	4.05107	4.24748	4.09944	4.11687	4.06664	4.10102	4.12801	4.08221
ENSG00000248487	ABHD14A	-0.00938045	0.964759	0.971514	-0.265844	0.263595	0.328212	-0.158986	0.474766	0.545853	0.097478	0.688765	0.770444	-0.168366	0.478187	0.533914	-0.256464	0.249662	0.298355		0.823201	1.02194	0.956518	0.925134	0.740799	1.14764	0.629522	0.550421	0.859647	0.738467	0.755381	0.836585
ENSG00000114779	ABHD14B	-0.406142	2.30207e-06	7.77071e-06	-0.330896	7.42754e-05	0.000200195	0.0304092	0.672833	0.729112	-0.0448366	0.550746	0.655955	-0.375733	2.13008e-05	5.41187e-05	0.0752458	0.285684	0.336718		5.27443	5.29018	5.3038	4.99176	4.72429	4.95295	4.96267	5.0062	4.92136	4.96099	4.82086	4.93456
ENSG00000168792	ABHD15	0.309843	0.0170109	0.0278796	0.187559	0.165859	0.218617	0.0483752	0.680432	0.735715	0.170659	0.189893	0.290927	0.358218	0.0113516	0.0180094	-0.122284	0.303371	0.355242		3.09948	2.95106	2.7352	3.22393	3.22097	3.17072	3.09888	2.8632	3.24283	3.42751	3.08258	3.1697
ENSG00000204427	ABHD16A	0.971783	0.00387771	0.0072885	0.790141	0.0229376	0.0376461	-0.184093	0.498347	0.567816	-0.0024509	0.993351	0.996016	0.78769	0.0245662	0.0366062	-0.181642	0.497736	0.550603		0.0806785	0.00786194	0.034958	0.813533	1.15837	0.898659	0.397116	0.889057	1.05179	1.14164	1.28181	0.0826362
ENSG00000129968	ABHD17A	-0.0260778	0.631973	0.687453	-0.0655165	0.24114	0.303769	-0.0859061	0.126075	0.174479	-0.0464674	0.406874	0.523048	-0.111984	0.0532296	0.0745366	-0.0394388	0.469046	0.522478		7.05421	6.93575	6.99943	7.0282	6.98738	6.89437	6.95355	6.9791	6.86021	6.83067	6.82382	6.98776
ENSG00000107362	ABHD17B	0.525236	1.85667e-05	5.34294e-05	0.444168	0.00029939	0.000717638	0.246879	0.00891203	0.0165492	0.327947	0.00180895	0.00594276	0.772115	8.08172e-08	3.04522e-07	-0.0810685	0.374786	0.427945		3.13887	3.25206	3.59257	3.91566	3.89274	3.87025	3.86886	3.78643	3.77674	4.18448	4.15835	4.07265
ENSG00000136379	ABHD17C	0.440468	1.80564e-05	5.20779e-05	0.616877	1.52839e-07	6.77873e-07	-0.0561762	0.484423	0.554468	-0.232585	0.00866268	0.0227148	0.384292	0.000242201	0.000512764	0.176409	0.0261154	0.0383818		3.96441	3.99409	3.9878	4.29732	4.55018	4.40723	4.58433	4.50113	4.69243	4.39092	4.44353	4.29028
ENSG00000164074	ABHD18	0.199734	0.197488	0.252093	0.186247	0.258744	0.323052	0.386466	0.00920657	0.0170369	0.399953	0.0122817	0.0303759	0.5862	0.000840741	0.00161803	-0.0134876	0.926248	0.937751		2.39212	2.44003	2.28455	2.24057	2.68689	2.70215	2.57966	2.36326	2.65825	3.05981	3.05057	2.74548
ENSG00000140526	ABHD2	-0.0013623	0.985076	0.987932	0.228657	0.00421926	0.00805466	-0.0345388	0.638758	0.699419	-0.264558	0.00132175	0.00454184	-0.0359011	0.633762	0.680664	0.230019	0.00331006	0.00572861		6.6998	6.6956	6.54413	6.72056	6.60932	6.59519	6.91073	6.65045	7.03987	6.56163	6.52512	6.71809
ENSG00000158201	ABHD3	0.262444	0.179626	0.23187	-1.75624	2.22827e-06	7.92936e-06	-0.829148	0.000738334	0.00174206	1.18954	0.000659126	0.00249168	-0.566704	0.0242773	0.0362094	-2.01869	8.43189e-08	3.13836e-07		1.60159	2.19962	1.66782	2.31076	2.04099	1.91698	-0.223449	0.550421	0.125345	1.42785	1.66667	0.836585
ENSG00000100439	ABHD4	-0.209734	0.000499998	0.00110611	-0.244435	0.000134443	0.000346043	-0.0825751	0.141535	0.193077	-0.0478738	0.401946	0.517909	-0.292309	1.83982e-05	4.72031e-05	-0.0347014	0.519965	0.57193		6.23956	6.12955	6.13413	6.00103	5.94047	5.92563	5.95079	5.89681	5.91136	5.92694	5.7673	5.89452
ENSG00000011198	ABHD5	0.0527996	0.457914	0.522165	0.0260745	0.727148	0.775819	-0.0315124	0.658433	0.716296	-0.00478727	0.949122	0.966719	0.0212872	0.77998	0.813804	-0.0267251	0.701116	0.742005		4.65873	4.74906	4.86988	4.76306	4.81949	4.89169	4.79037	4.80094	4.80877	4.84427	4.89482	4.67834
ENSG00000163686	ABHD6	-0.104819	0.563849	0.623683	0.858353	2.64079e-05	7.7033e-05	0.794567	4.85644e-05	0.000148147	-0.168604	0.270849	0.383885	0.689749	0.000558627	0.001111	0.963172	1.58763e-06	4.78381e-06		1.93571	1.91097	1.60404	1.8648	1.763	1.4656	2.46405	2.83736	2.61019	2.35363	2.40925	2.6067
ENSG00000127220	ABHD8	0.265662	0.00250625	0.00491346	0.0185346	0.831237	0.865581	-0.18936	0.025136	0.041828	0.0577676	0.509882	0.619388	0.0763022	0.391743	0.448868	-0.247128	0.00394192	0.00672576		4.29017	4.08949	4.25681	4.55903	4.44264	4.44132	4.12821	4.34486	4.23057	4.35345	4.14326	4.31481
ENSG00000136754	ABI1	0.0405976	0.442196	0.506633	-0.316643	5.87162e-06	1.91629e-05	-0.561841	2.51838e-10	2.53024e-09	-0.204601	0.00194244	0.00633298	-0.521244	2.43196e-09	1.1721e-08	-0.35724	4.62925e-07	1.53152e-06		5.77504	5.77682	5.76154	5.83353	5.75061	5.85055	5.45426	5.46219	5.44763	5.18231	5.28007	5.29863
ENSG00000138443	ABI2	-0.321932	6.04576e-06	1.90324e-05	-0.336327	5.58749e-06	1.83573e-05	-0.297805	4.87596e-05	0.000148672	-0.28341	0.000134054	0.000621474	-0.619737	2.76383e-10	1.58216e-09	-0.0143946	0.805301	0.833025		5.9642	6.01557	6.00734	5.66156	5.74954	5.61702	5.65047	5.63711	5.69373	5.29532	5.31753	5.50633
ENSG00000154175	ABI3BP	-1.07167	1.85717e-14	2.62382e-13	-0.699766	2.39421e-10	1.78277e-09	-0.0690182	0.370184	0.443002	-0.440923	4.61688e-06	3.14006e-05	-1.14069	2.11562e-14	2.67061e-13	0.371905	2.08583e-05	5.19125e-05		6.78814	6.78045	6.80806	5.68685	5.59905	5.87761	6.15798	5.92161	6.18896	5.61645	5.52972	5.78028
ENSG00000119328	ABITRAM	-0.132538	0.262473	0.32295	0.421306	0.00105528	0.00227671	0.389678	0.00184067	0.00397646	-0.164165	0.148864	0.239409	0.25714	0.0401631	0.0574656	0.553844	2.21574e-05	5.48896e-05		3.33254	3.52526	3.26841	3.02952	3.3513	3.29637	3.70027	3.98187	3.69846	3.49789	3.76361	3.65911
ENSG00000097007	ABL1	-0.622707	6.29432e-10	3.94744e-09	-0.215544	0.00270984	0.00538602	0.285682	0.000181637	0.000487105	-0.121481	0.0743973	0.136352	-0.337025	2.31899e-05	5.8639e-05	0.407163	1.37023e-06	4.17297e-06		8.36491	8.29022	8.28537	7.78876	7.61738	7.66681	8.17886	7.93917	8.17243	8.03087	7.81004	8.07831
ENSG00000143322	ABL2	0.350855	5.98595e-05	0.000156527	0.212658	0.00870804	0.0155761	-0.468094	1.2758e-06	5.41991e-06	-0.329897	0.000201427	0.00088509	-0.117239	0.142176	0.181604	-0.138196	0.0647028	0.0879376		6.36944	6.34841	6.27049	6.49949	6.74862	6.77608	6.4121	6.46358	6.73065	6.23991	6.10189	6.26132
ENSG00000099204	ABLIM1	0.945534	1.43468e-15	2.53997e-14	0.642568	1.34346e-11	1.26443e-10	-0.966015	1.08377e-15	4.7671e-14	-0.663049	8.32211e-12	2.37245e-10	-0.0204809	0.728377	0.767343	-0.302965	4.35335e-06	1.2228e-05		6.25309	6.2154	6.18224	7.13313	7.14802	7.19602	6.77024	6.80258	6.99145	6.15968	6.19815	6.22512
ENSG00000163995	ABLIM2	-0.797876	5.26611e-07	2.01212e-06	0.520917	3.9516e-05	0.000112052	0.324727	0.0213537	0.0361735	-0.994066	9.62597e-09	1.30938e-07	-0.473149	0.00096613	0.00184271	1.31879	8.4348e-12	6.8203e-11		3.46243	3.41692	3.12428	2.46645	2.42153	2.64929	3.82852	3.80654	3.8249	2.761	2.70486	2.98845
ENSG00000173210	ABLIM3	1.39149	7.96269e-20	3.78894e-18	1.55538	5.61798e-21	5.57443e-19	0.161831	0.0038016	0.00770676	-0.00206821	0.967948	0.97873	1.55332	6.21298e-21	4.03686e-19	0.163899	0.00335562	0.00580196		6.68546	6.49499	6.586	7.98074	7.88919	8.06136	8.1051	8.17534	8.14266	8.10152	8.1487	8.16686
ENSG00000159842	ABR	-0.361923	2.90789e-06	9.63526e-06	0.123333	0.0521037	0.0781769	0.214772	0.00171897	0.00373562	-0.270484	0.000164453	0.000741092	-0.147151	0.025026	0.0372393	0.485256	1.7543e-08	7.29325e-08		7.07889	6.89439	6.96705	6.63902	6.6299	6.58115	7.15921	7.04267	7.10037	6.89859	6.64114	6.92343
ENSG00000146386	ABRACL	-0.652334	1.20184e-05	3.58008e-05	0.2697	0.0236201	0.0386374	0.580277	7.31519e-05	0.000214071	-0.341757	0.00624953	0.0171514	-0.0720568	0.555935	0.607787	0.922034	1.7872e-08	7.41287e-08		3.22681	3.68472	3.54807	2.8526	2.91861	2.81844	3.70027	4.00527	3.65767	3.50474	3.49299	3.33069
ENSG00000163322	ABRAXAS1	0.132365	0.252929	0.312469	-0.278171	0.0402579	0.0622119	-0.290863	0.0202175	0.0344677	0.119672	0.374567	0.490231	-0.158499	0.227982	0.277313	-0.410535	0.00180696	0.003277		3.09948	3.25206	3.28883	3.2949	3.43919	3.3415	2.87952	3.02073	2.96569	2.79494	3.39445	3.1607
ENSG00000165660	ABRAXAS2	-0.0193641	0.816826	0.849624	-0.0347847	0.695564	0.748358	-0.0372816	0.661372	0.718854	-0.021861	0.808341	0.862662	-0.0566457	0.533697	0.58658	-0.0154206	0.852505	0.873804		4.19993	4.29181	4.37299	4.33822	4.18422	4.33097	4.29397	4.20538	4.29278	4.11004	4.47401	4.23567
ENSG00000146109	ABT1	0.35304	2.6474e-06	8.84308e-06	0.0723529	0.25489	0.318675	-0.0915172	0.123112	0.170989	0.18917	0.00460204	0.0132701	0.261523	0.000276284	0.000580696	-0.280688	4.90469e-05	0.000115214		5.31512	5.38613	5.41485	5.67226	5.78771	5.72739	5.45046	5.45583	5.4442	5.54511	5.75495	5.6498
ENSG00000114626	ABTB1	0.868088	2.95771e-12	2.78169e-11	0.576138	3.93445e-08	1.92806e-07	0.543922	1.12554e-09	9.64965e-09	0.835871	8.1092e-13	2.96565e-11	1.41201	4.84242e-17	1.07052e-15	-0.291949	9.34665e-05	0.000208973		4.44487	4.40958	4.36018	5.3157	5.22543	5.25667	4.94661	4.92879	5.03492	5.91284	5.72991	5.7566
ENSG00000166016	ABTB2	0.984158	2.31617e-14	3.219e-13	1.12787	1.48077e-15	3.23444e-14	-0.304265	2.08681e-05	6.87193e-05	-0.44798	6.72215e-08	7.32909e-07	0.679894	3.32911e-10	1.87556e-09	0.143716	0.0137423	0.0212878		4.65421	4.61214	4.62944	5.64535	5.61918	5.5763	5.76329	5.74701	5.75716	5.36477	5.15397	5.35884
ENSG00000060971	ACAA1	0.203266	0.0093459	0.0162141	0.320933	0.000225118	0.000554562	0.424591	1.23669e-06	5.27303e-06	0.306924	0.000174604	0.000779535	0.627857	6.48303e-09	2.8924e-08	0.117668	0.0975607	0.128172		4.89565	4.7763	4.90339	5.18913	4.95052	5.06314	5.2025	5.05185	5.27151	5.45952	5.54989	5.47039
ENSG00000167315	ACAA2	-0.14186	0.022631	0.0360969	-0.457307	1.26941e-07	5.70924e-07	-0.576759	3.11409e-09	2.42165e-08	-0.261312	0.000881415	0.00320697	-0.71862	6.6581e-11	4.2548e-10	-0.315447	2.35133e-05	5.79233e-05		5.64199	5.52711	5.56338	5.44303	5.42565	5.4299	5.11896	5.23368	5.0166	4.88161	4.92602	4.78459
ENSG00000278540	ACACA	0.418416	1.43471e-06	5.05904e-06	-0.135237	0.0673977	0.0984469	-0.168331	0.0173107	0.0299955	0.385322	9.79823e-06	6.15322e-05	0.250085	0.00141622	0.00262567	-0.553653	1.20954e-08	5.15725e-08		6.03725	6.1002	6.03884	6.46759	6.4922	6.46996	5.93595	5.73656	6.08072	6.3496	6.1366	6.40341
ENSG00000076555	ACACB	0.800939	0.00223357	0.00442019	1.41562	2.11402e-06	7.54626e-06	0.38189	0.0600753	0.0907439	-0.232787	0.231117	0.339761	1.18283	5.0227e-05	0.000119655	0.614677	0.00219432	0.00392555		0.458252	1.11022	0.695983	1.48237	1.72853	1.40312	1.94442	2.16978	2.28244	2.0876	1.38807	2.04759
ENSG00000111271	ACAD10	0.0538016	0.528019	0.590069	-0.0571545	0.534258	0.601981	0.0781716	0.356999	0.429199	0.189128	0.0457049	0.091105	0.131973	0.155548	0.197052	-0.110956	0.197889	0.242716		3.91231	3.94692	3.91519	4.0199	3.90437	4.01655	3.83435	3.83945	3.9216	4.17162	4.11259	3.89969
ENSG00000151498	ACAD8	0.556594	3.67988e-08	1.71157e-07	0.299985	0.000618636	0.00139485	-0.0520786	0.444327	0.515629	0.204531	0.00915906	0.0238166	0.504516	5.97963e-07	1.93917e-06	-0.256609	0.000811606	0.00155914		4.50641	4.52649	4.45663	5.10077	5.02874	5.01868	4.67487	4.79424	4.89653	5.07128	5.04042	4.88628
ENSG00000177646	ACAD9	-0.190174	0.00309558	0.00594322	-0.416792	5.45309e-07	2.18739e-06	-0.0946236	0.133831	0.18392	0.131994	0.0544714	0.105722	-0.284798	0.00012711	0.000282613	-0.226618	0.000972375	0.001845		5.46988	5.39055	5.34665	5.20211	5.20834	5.20724	4.88893	4.99747	5.04851	5.13892	5.03634	5.1338
ENSG00000117054	ACADM	0.229	0.00308817	0.00593254	-0.275258	0.00151407	0.00317967	-0.427493	3.89592e-06	1.48284e-05	0.0767648	0.346691	0.46211	-0.198493	0.017808	0.0272259	-0.504258	2.23882e-07	7.76611e-07		4.92224	5.11454	5.08179	5.21315	5.34118	5.27278	4.74156	4.87583	4.71816	4.97093	4.89932	4.694
ENSG00000122971	ACADS	0.0904702	0.498216	0.561667	0.280277	0.0504716	0.0761028	0.267765	0.0414697	0.0651383	0.0779575	0.553262	0.658156	0.358235	0.0150962	0.0234022	0.189807	0.137111	0.174386		2.78872	2.74589	2.55577	2.77528	2.632	2.88853	2.94567	3.14177	2.80421	2.94357	3.28867	2.95763
ENSG00000196177	ACADSB	-0.00186012	0.983326	0.986408	-0.683577	8.05927e-07	3.13647e-06	-0.5509	9.99042e-06	3.51215e-05	0.130817	0.268823	0.381733	-0.55276	2.00105e-05	5.11143e-05	-0.681717	3.47715e-07	1.17496e-06		4.09701	3.85409	3.8571	3.8033	3.95743	3.97778	3.24614	3.09892	3.34912	3.47015	3.30233	3.30643
ENSG00000072778	ACADVL	-0.571552	1.62516e-11	1.33261e-10	0.324795	7.04864e-07	2.77096e-06	0.489959	4.19896e-10	4.01394e-09	-0.406387	1.46671e-08	1.92159e-07	-0.0815926	0.114961	0.150138	0.896347	5.66113e-16	1.19535e-14		8.45253	8.40075	8.45107	7.97886	7.81489	7.79806	8.80209	8.74294	8.73358	8.41903	8.31367	8.32514
ENSG00000157766	ACAN	2.314	1.37557e-10	9.60572e-10	-1.052	0.00561693	0.0104516	-1.18828	4.09402e-07	1.92589e-06	2.17772	3.48652e-07	3.10993e-06	1.12573	0.000192351	0.000414494	-3.366	1.38699e-11	1.0682e-10		1.40017	1.58099	1.02306	3.6708	3.5715	3.49418	1.19858	-0.536146	0.192157	2.57816	1.74874	2.6067
ENSG00000072818	ACAP1	0.157675	0.256212	0.316128	-0.0325868	0.828956	0.863566	-0.289935	0.0498294	0.0767539	-0.099673	0.522942	0.631592	-0.13226	0.399883	0.456805	-0.190262	0.171055	0.212739		2.51698	2.27795	2.36372	2.52667	2.53559	2.53738	2.43364	2.39902	2.21977	2.10575	2.62018	2.16016
ENSG00000114331	ACAP2	-0.400766	5.35378e-06	1.69877e-05	-0.222091	0.00502965	0.00944396	0.0493315	0.511045	0.579793	-0.129343	0.102369	0.176569	-0.351434	8.33116e-05	0.000191109	0.178675	0.0187511	0.0283906		5.0991	5.00077	5.11458	4.59323	4.65943	4.76077	4.79337	4.88216	4.88142	4.58449	4.85831	4.77578
ENSG00000131584	ACAP3	0.130336	0.0157372	0.0259616	-0.010622	0.836311	0.870024	0.418583	8.72097e-09	6.04377e-08	0.559541	3.19903e-11	7.99758e-10	0.548919	5.10901e-11	3.32631e-10	-0.140958	0.00945425	0.0150353		7.43792	7.38664	7.39138	7.56762	7.56401	7.47415	7.46527	7.33984	7.37656	8.04328	7.87544	7.93701
ENSG00000075239	ACAT1	0.11103	0.125044	0.168864	-0.000110856	0.998827	0.999139	0.132958	0.062482	0.0940573	0.244098	0.00257389	0.00806902	0.243987	0.00284142	0.00500277	-0.11114	0.120113	0.15458		4.57024	4.71427	4.68701	4.77552	4.72429	4.82573	4.52427	4.75683	4.71532	4.92313	4.94355	4.86706
ENSG00000120437	ACAT2	1.32107	8.06348e-16	1.49583e-14	-0.479719	2.37029e-05	6.98427e-05	-0.508273	3.83938e-08	2.25639e-07	1.29252	4.18076e-14	2.22049e-12	0.8128	2.08885e-10	1.22367e-09	-1.80079	3.68737e-18	1.40054e-16		4.31904	4.48169	4.4415	5.69868	5.74954	5.76824	3.78702	3.92167	4.10616	5.32273	5.28007	5.10597
ENSG00000182827	ACBD3	0.0353181	0.508677	0.571748	-0.259497	8.51651e-05	0.000227249	-0.369445	4.57543e-07	2.12194e-06	-0.0746297	0.208125	0.313006	-0.334127	3.95805e-06	1.12285e-05	-0.294816	9.49262e-06	2.50424e-05		5.99494	5.89648	5.98977	5.95026	6.02723	6.00841	5.71354	5.74527	5.65132	5.69794	5.59774	5.57562
ENSG00000181513	ACBD4	0.318778	0.016298	0.0268107	-0.234682	0.115009	0.1578	0.0918913	0.439338	0.510811	0.645351	8.28386e-05	0.000409042	0.410669	0.00486566	0.00823162	-0.553459	0.00022902	0.000480094		2.68609	3.00963	2.54449	3.03782	3.14459	2.9481	2.41819	2.6121	2.46914	3.18455	2.96732	3.17863
ENSG00000107897	ACBD5	-0.23118	0.00134687	0.00276814	0.227	0.00158315	0.00331117	0.426218	4.54091e-07	2.10822e-06	-0.0319608	0.618609	0.713544	0.195039	0.00631085	0.010484	0.458179	9.10108e-08	3.36882e-07		5.40134	5.44036	5.3336	5.01718	5.27255	5.16863	5.59831	5.68317	5.56729	5.55835	5.58662	5.60243
ENSG00000230124	ACBD6	-0.158696	0.00731051	0.0129712	0.245724	0.000133833	0.000344611	0.186562	0.00219771	0.00466203	-0.217857	0.000536006	0.00208284	0.0278664	0.627101	0.674415	0.404419	4.50433e-08	1.75191e-07		5.63741	5.53511	5.56757	5.44616	5.38473	5.42728	5.79354	5.88267	5.79527	5.60533	5.64136	5.57731
ENSG00000176244	ACBD7	-0.0614817	0.749902	0.791128	-1.8866	5.70119e-07	2.27905e-06	-0.556352	0.0182142	0.0314334	1.26877	0.000325209	0.0013454	-0.617834	0.013139	0.0205648	-1.82512	5.77222e-07	1.88193e-06		2.15652	1.48518	1.86211	1.45783	2.08252	1.70887	0.265177	-0.288486	0.0552885	1.42785	0.975878	1.15906
ENSG00000110455	ACCS	0.304668	0.0749061	0.106664	-0.712845	0.00199607	0.00408207	0.144201	0.359272	0.431477	1.16171	4.25478e-06	2.92488e-05	0.448869	0.0172172	0.0263803	-1.01751	1.31139e-05	3.38081e-05		2.15652	1.67083	1.96725	2.22612	2.18778	2.26028	1.33646	1.24401	1.12202	2.60392	1.93555	2.37754
ENSG00000102977	ACD	-0.40873	7.26684e-06	2.25547e-05	-0.474491	2.42418e-06	8.54572e-06	-0.277729	0.00236682	0.00498441	-0.211968	0.0226142	0.0507739	-0.686459	1.25833e-08	5.35815e-08	-0.0657608	0.402412	0.456068		4.58933	4.71779	4.68444	4.32811	4.27958	4.19004	4.06016	4.25501	4.27363	3.97344	4.06533	3.94753
ENSG00000177076	ACER2	0.508917	0.0788931	0.111781	1.57699	2.62567e-06	9.20278e-06	1.65104	1.86618e-08	1.18253e-07	0.582963	0.00376562	0.0111368	2.15995	6.27694e-09	2.81122e-08	1.06807	4.19774e-05	9.95758e-05		-0.0314666	0.827289	0.034958	1.21593	0.516711	0.597557	1.76064	1.94628	1.6594	2.25953	2.35787	2.43833
ENSG00000078124	ACER3	-0.0968991	0.348178	0.412502	-0.455669	0.000526224	0.00120001	-0.472694	0.00035084	0.000886799	-0.113924	0.376629	0.492325	-0.569593	7.12523e-05	0.000165313	-0.35877	0.00290705	0.00509311		3.79391	3.60339	3.71839	3.62195	3.56663	3.63224	3.41131	3.38411	2.99406	2.98336	3.36872	3.15166
ENSG00000087085	ACHE	2.72019	4.87984e-14	6.43937e-13	3.33507	3.87545e-16	9.9396e-15	0.83408	5.9056e-10	5.39555e-09	0.219197	0.0159371	0.0377071	3.55427	8.22425e-17	1.72011e-15	0.614883	2.00862e-07	7.0478e-07		1.74465	1.86096	1.28952	4.39425	4.09908	4.34211	4.79636	4.85345	4.99805	4.96348	5.13883	5.22721
ENSG00000100813	ACIN1	0.136942	0.00820783	0.0144056	-0.303191	1.40518e-06	5.20438e-06	-0.118771	0.0199917	0.0341419	0.321363	5.67249e-07	4.82444e-06	0.0181719	0.709941	0.751198	-0.440133	1.54263e-09	7.76165e-09		7.80896	7.80476	7.80766	7.92029	7.94162	7.97001	7.5042	7.47427	7.53295	7.93456	7.74279	7.79313
ENSG00000144476	ACKR3	-0.174352	0.312931	0.37554	-1.44325	1.92073e-06	6.91592e-06	-2.81488	8.14787e-09	5.71154e-08	-1.54598	0.000322012	0.00133304	-2.98923	3.4383e-09	1.61033e-08	-1.2689	8.18406e-06	2.18515e-05		2.63189	2.78665	2.5101	2.8713	2.51551	2.05884	1.00534	1.65236	1.05179	-0.629605	-0.231421	0.156868
ENSG00000131473	ACLY	0.377891	6.15282e-08	2.7566e-07	0.312195	1.66345e-06	6.06613e-06	-0.0587778	0.249535	0.315992	0.0069185	0.891432	0.925112	0.319113	1.23654e-06	3.82036e-06	-0.0656963	0.198181	0.243027		7.78537	7.72443	7.74096	8.17082	8.06375	8.14885	8.15284	7.95765	8.07429	8.10772	8.02704	8.06963
ENSG00000122729	ACO1	-0.268204	6.63654e-06	2.07544e-05	0.196657	0.000333387	0.000792158	0.242574	2.93152e-05	9.35982e-05	-0.222288	8.86187e-05	0.000434106	-0.0256303	0.601387	0.650204	0.464862	3.12294e-10	1.80371e-09		6.70309	6.64662	6.61932	6.43418	6.3773	6.34949	6.88707	6.8518	6.81389	6.63842	6.6465	6.60331
ENSG00000100412	ACO2	0.167376	0.00318753	0.00610054	0.369914	1.74556e-07	7.64654e-07	0.170726	0.00232219	0.00490011	-0.0318114	0.53906	0.645813	0.338103	9.72749e-07	3.05251e-06	0.202538	0.000398854	0.000803358		6.09848	6.11094	6.0247	6.2428	6.19047	6.29318	6.43339	6.49181	6.41119	6.35909	6.42727	6.4549
ENSG00000184227	ACOT1	0.367981	0.0500063	0.0740491	-0.1077	0.602445	0.665513	-0.234712	0.19979	0.260732	0.240968	0.24788	0.358394	0.133269	0.515732	0.569968	-0.47568	0.0141691	0.021904		1.48414	1.91097	1.60404	1.97264	2.06881	2.04526	1.30321	1.71045	1.68282	2.15885	1.53408	1.59259
ENSG00000162390	ACOT11	1.36565	1.36938e-16	3.00138e-15	0.793287	1.24024e-10	9.72145e-10	-0.101044	0.0998725	0.142421	0.471316	1.27616e-07	1.27716e-06	1.2646	2.27996e-15	3.54599e-14	-0.57236	1.20274e-09	6.17068e-09		4.42907	4.26321	4.23241	5.713	5.68695	5.57512	5.16596	5.04622	5.04399	5.5682	5.61151	5.50277
ENSG00000112304	ACOT13	-0.0810564	0.456937	0.521283	0.420087	0.000575184	0.00130215	0.323616	0.00464984	0.0092293	-0.177527	0.0991238	0.172009	0.242559	0.0402824	0.0576234	0.501143	2.81662e-05	6.86327e-05		3.12586	3.18249	3.4119	3.17208	3.26373	3.12629	3.62152	3.65947	3.76032	3.57805	3.30233	3.56001
ENSG00000119673	ACOT2	0.0368973	0.562262	0.62209	-0.137978	0.0473344	0.0717953	-0.138377	0.0404434	0.0637061	0.0364979	0.59265	0.692525	-0.10148	0.142793	0.182301	-0.174875	0.01033	0.0163401		5.64883	5.50285	5.67106	5.5368	5.6892	5.70706	5.47307	5.44732	5.49305	5.41292	5.63598	5.51517
ENSG00000097021	ACOT7	-0.431382	1.44747e-08	7.24586e-08	-0.343935	1.11599e-06	4.20508e-06	-0.355461	1.49219e-06	6.23778e-06	-0.442908	5.28449e-08	5.90756e-07	-0.786843	3.19203e-13	3.16729e-12	0.0874469	0.115534	0.149212		6.33593	6.40949	6.45052	6.02314	5.95266	5.94221	6.05061	6.13681	5.9956	5.56492	5.69927	5.60906
ENSG00000101473	ACOT8	-0.0680144	0.432555	0.497056	0.318935	0.00102627	0.00221895	0.41989	2.58179e-05	8.33047e-05	0.0329404	0.69344	0.774455	0.351876	0.000459656	0.000929332	0.38695	5.75359e-05	0.000133272		4.18118	3.9707	4.1492	4.0199	3.9387	4.13983	4.39607	4.50113	4.37057	4.39462	4.37412	4.56021
ENSG00000123130	ACOT9	-0.096146	0.156222	0.204987	0.0935684	0.174462	0.228358	-0.20925	0.00518119	0.0101701	-0.398965	5.3317e-06	3.55261e-05	-0.305396	0.000204487	0.000438505	0.189714	0.00710562	0.0115951		5.96967	6.03966	5.80237	5.80098	5.831	5.86607	6.01639	6.11278	5.94686	5.49952	5.78686	5.63364
ENSG00000161533	ACOX1	-0.215166	0.00249337	0.00489121	-0.286577	0.000289183	0.000695649	-0.087395	0.209194	0.271185	-0.0159834	0.82547	0.876556	-0.302561	0.000209997	0.000449493	-0.0714116	0.289537	0.340519		5.20188	5.19497	5.02609	4.82432	4.99107	4.91986	4.83759	4.83724	4.85332	4.8307	4.7824	4.85317
ENSG00000087008	ACOX3	-0.154264	0.0415359	0.062504	0.127857	0.0937457	0.131964	-0.108032	0.168155	0.224605	-0.390153	3.37305e-05	0.000184982	-0.262296	0.00282063	0.00496891	0.282121	0.000449393	0.000897804		4.77998	4.68582	4.54703	4.58475	4.46375	4.46445	4.71651	4.77735	4.84555	4.38351	4.34143	4.43529
ENSG00000153093	ACOXL	0.568315	0.0390195	0.0591415	-0.107399	0.724567	0.773774	-0.377691	0.153142	0.206794	0.298022	0.325834	0.440934	0.190624	0.522848	0.576538	-0.675714	0.0170934	0.0260719		0.946736	0.661866	0.612002	1.09386	1.25842	1.42425	1.49213	0.107101	0.256011	0.954093	1.04248	0.743293
ENSG00000143727	ACP1	-0.249823	0.000133914	0.000327996	-0.0346931	0.542905	0.610043	0.128587	0.0310907	0.0504259	-0.0865433	0.141398	0.229479	-0.121236	0.044292	0.0629791	0.21513	0.000642913	0.00125446		6.43421	6.52341	6.52488	6.22201	6.28765	6.23158	6.46003	6.58888	6.34667	6.32948	6.37815	6.42047
ENSG00000134575	ACP2	-0.479399	4.3997e-08	2.01778e-07	0.231359	0.000811315	0.00178925	0.535157	6.16663e-09	4.42946e-08	-0.175602	0.00811624	0.0214777	0.0557574	0.385002	0.442134	0.710759	9.11227e-12	7.31726e-11		5.39864	5.41675	5.374	4.9659	4.8678	4.92172	5.74174	5.52423	5.60609	5.46304	5.39604	5.47584
ENSG00000162836	ACP6	-0.0691724	0.644102	0.697623	-0.124215	0.446659	0.516789	-0.144031	0.366971	0.439527	-0.0889889	0.602797	0.700878	-0.213204	0.212454	0.26038	-0.0550425	0.717433	0.756811		2.61336	2.19962	2.47487	2.18186	2.57493	2.2951	2.21862	2.10629	2.53497	2.17612	2.2772	2.21331
ENSG00000167107	ACSF2	-0.678535	1.1337e-05	3.3921e-05	-1.30454	8.38189e-09	4.65661e-08	-0.43553	0.00971442	0.0178784	0.190475	0.302598	0.417666	-1.11406	1.22179e-07	4.48488e-07	-0.626006	0.000511589	0.00101318		2.91512	2.81319	3.10136	2.31076	2.26196	2.31786	1.46231	1.9219	1.68282	1.82828	1.90007	1.88239
ENSG00000176715	ACSF3	0.18117	0.0171221	0.0280367	-0.172259	0.0370611	0.0577739	-0.189006	0.0145905	0.0257491	0.164423	0.0483264	0.095489	-0.0078358	0.920877	0.934827	-0.353429	4.78457e-05	0.000112578		4.64967	4.51441	4.57225	4.81227	4.80715	4.65525	4.33156	4.34027	4.52109	4.57475	4.58987	4.54302
ENSG00000151726	ACSL1	-0.282959	1.51384e-06	5.31902e-06	-1.25754	3.02478e-20	2.37529e-18	-1.37253	5.61999e-21	2.17988e-18	-0.397949	1.13719e-08	1.51784e-07	-1.65549	5.80144e-23	7.57739e-21	-0.97458	1.38384e-17	4.50718e-16		8.66842	8.64036	8.68227	8.38868	8.40329	8.35081	7.49364	7.37898	7.34754	7.04623	7.0059	6.97371
ENSG00000123983	ACSL3	0.473621	3.37169e-10	2.21435e-09	-0.126801	0.0156541	0.0266701	-0.0894751	0.0702845	0.104301	0.510947	9.63572e-11	2.12284e-09	0.384146	2.58743e-08	1.05531e-07	-0.600423	2.2168e-12	1.98984e-11		7.08647	7.13502	7.00921	7.56259	7.49902	7.58503	6.93468	7.00689	6.90695	7.48745	7.42558	7.4618
ENSG00000068366	ACSL4	0.0463268	0.353054	0.417545	0.0647086	0.206348	0.264682	-0.393992	3.45058e-08	2.05525e-07	-0.412374	2.06849e-08	2.58814e-07	-0.347665	4.80244e-07	1.58503e-06	0.0183818	0.707624	0.747819		6.52126	6.50317	6.51913	6.51072	6.5227	6.64722	6.53804	6.62047	6.58053	6.15968	6.19449	6.15327
ENSG00000183549	ACSM5	0.402872	4.50164e-06	1.44704e-05	-1.04748	1.74928e-11	1.60853e-10	-1.23303	6.66533e-14	1.67615e-12	0.217327	0.0451264	0.0901964	-0.830157	1.59347e-09	8.00171e-09	-1.45036	2.22877e-15	4.02374e-14		4.30757	4.33367	4.35373	4.75048	4.68213	4.77933	3.28924	3.20376	3.37092	3.62284	3.43219	3.43878
ENSG00000154930	ACSS1	1.03331	3.86718e-05	0.000105207	0.0111611	0.964652	0.970793	-0.0166212	0.924597	0.940557	1.00553	0.000122419	0.000573722	1.01669	0.000106476	0.000240072	-1.02215	4.49382e-05	0.000106264		1.40017	0.927893	0.612002	1.88334	1.8932	1.98965	1.26917	0.550421	0.939602	1.78389	1.97018	1.98784
ENSG00000131069	ACSS2	0.954065	1.12548e-12	1.14335e-11	0.180656	0.0387415	0.0601226	-0.531399	4.53231e-08	2.61558e-07	0.24201	0.00512029	0.0145256	0.422666	2.42929e-05	6.11504e-05	-0.773409	3.74386e-11	2.61865e-10		4.20612	4.08405	4.20401	5.19471	5.00913	5.15606	4.41176	4.303	4.32291	4.578	4.5273	4.63679
ENSG00000143632	ACTA1	3.81879	9.76772e-26	4.03312e-23	0.742459	6.27063e-08	2.97605e-07	-1.82027	4.05424e-22	3.24339e-19	1.25606	4.07999e-15	3.00137e-13	1.99852	3.96312e-18	1.14252e-16	-3.07634	1.45342e-25	1.32884e-22		3.38809	3.29036	3.30898	7.07382	7.11546	7.20482	4.10909	3.97596	4.08873	5.29927	5.23807	5.3803
ENSG00000107796	ACTA2	1.02889	1.03914e-15	1.88934e-14	0.528969	3.61168e-09	2.15429e-08	-0.78934	3.47736e-13	6.96561e-12	-0.289423	5.11289e-05	0.000268437	0.239546	0.000675635	0.00132234	-0.499918	2.65204e-09	1.27569e-08		6.13952	6.0041	6.14537	7.17136	7.19296	7.01288	6.66373	6.61383	6.59988	6.43191	6.32396	6.24971
ENSG00000075624	ACTB	-0.978983	6.9329e-18	1.95036e-16	-0.621687	2.77826e-13	3.71595e-12	-0.332172	8.56255e-08	4.64804e-07	-0.689468	2.34787e-14	1.38015e-12	-1.31115	5.20142e-21	3.50412e-19	0.357296	2.42539e-08	9.86496e-08		12.6838	12.7043	12.7072	11.7506	11.7068	11.7007	12.1389	12.0094	12.082	11.4109	11.3353	11.4159
ENSG00000159251	ACTC1	0.469298	1.18353e-10	8.3375e-10	0.00559907	0.90142	0.922169	-0.636176	1.5628e-13	3.56782e-12	-0.172477	0.000699819	0.00263539	-0.166878	0.000960923	0.00183333	-0.463699	1.52839e-10	9.42359e-10		12.558	12.4398	12.531	12.9905	12.9423	13.0039	12.5239	12.5472	12.4743	12.3375	12.3642	12.3263
ENSG00000184009	ACTG1	-1.10674	3.00461e-19	1.24061e-17	-0.401454	2.51113e-09	1.53571e-08	-0.0492905	0.279125	0.347887	-0.754581	2.61005e-15	2.10117e-13	-1.15603	9.90514e-20	4.41762e-18	0.705291	1.30861e-14	1.95451e-13		12.5107	12.4647	12.4924	11.4346	11.3698	11.3431	12.1491	12.0696	12.0447	11.3701	11.3056	11.3242
ENSG00000163017	ACTG2	-1.69659	7.3575e-10	4.54957e-09	-1.42044	4.86505e-08	2.34814e-07	-0.724977	0.0115044	0.0208018	-1.00113	0.00107872	0.00382166	-2.42157	2.95667e-10	1.68052e-09	0.27615	0.211284	0.257222		2.89991	3.0324	2.92117	1.09386	1.69322	1.06933	1.40076	1.35744	1.85765	0.539267	0.0533003	1.00681
ENSG00000136518	ACTL6A	-0.720298	7.40916e-12	6.46471e-11	-0.592323	1.09427e-09	7.16822e-09	0.0586144	0.386546	0.459319	-0.0693608	0.324778	0.439864	-0.661684	2.27368e-10	1.32047e-09	0.127975	0.0579898	0.0795914		5.42278	5.35711	5.42872	4.76805	4.66628	4.63274	4.84339	4.79088	4.80344	4.70245	4.84438	4.71872
ENSG00000072110	ACTN1	-0.77535	4.2078e-14	5.6104e-13	0.216936	0.000293107	0.00070403	0.0851692	0.112384	0.157749	-0.907117	1.15327e-15	1.01806e-13	-0.690181	6.03495e-13	5.7178e-12	0.992286	1.33375e-16	3.23892e-15		10.1504	10.0733	10.0878	9.39825	9.30036	9.28711	10.4076	10.2284	10.3263	9.44153	9.32036	9.47775
ENSG00000077522	ACTN2	4.4053	2.82831e-12	2.67571e-11	3.94695	5.2384e-11	4.42001e-10	-0.617449	0.000775954	0.00182142	-0.159095	0.38877	0.504641	3.78785	1.58599e-10	9.50409e-10	-0.458355	0.00558522	0.00930023		-1.23516	-1.45511	-2.02417	2.15158	2.46406	2.50799	1.98693	1.87187	1.93771	1.82828	1.70829	1.76862
ENSG00000130402	ACTN4	-0.202229	0.000245039	0.000571208	-0.117883	0.0198335	0.033043	-0.12027	0.0177557	0.0307125	-0.204616	0.000214591	0.00093523	-0.322499	3.71037e-07	1.24849e-06	0.0843463	0.0872698	0.115661		10.3412	10.2461	10.2813	10.1511	10.048	10.0628	10.2356	10.1092	10.1702	10.014	9.91215	9.97471
ENSG00000131966	ACTR10	-0.170024	0.00312336	0.00599116	0.300978	4.73412e-06	1.57886e-05	0.332791	9.24176e-07	4.02499e-06	-0.13821	0.0129704	0.0317927	0.162767	0.00517477	0.00870966	0.471001	1.15947e-09	5.9675e-09		6.04419	5.95428	6.04085	5.85717	5.88384	5.79181	6.2975	6.36417	6.28392	6.17587	6.22528	6.13732
ENSG00000138107	ACTR1A	-0.0797415	0.0961482	0.133423	0.0539695	0.255713	0.319548	0.118172	0.0169524	0.0294745	-0.0155388	0.740976	0.81182	0.0384307	0.418118	0.475219	0.133711	0.00742993	0.0120643		7.42934	7.44775	7.50451	7.4238	7.33435	7.38805	7.50145	7.54132	7.50407	7.47703	7.56802	7.46043
ENSG00000115073	ACTR1B	-0.384489	3.22911e-08	1.51735e-07	-0.0314451	0.530311	0.598429	0.350442	1.89352e-07	9.55898e-07	-0.00260175	0.958735	0.972432	-0.0340469	0.502144	0.556633	0.353044	1.35557e-07	4.89322e-07		6.5749	6.62243	6.57357	6.29221	6.18413	6.14673	6.54606	6.59178	6.54022	6.56409	6.52658	6.57229
ENSG00000138071	ACTR2	-0.599918	4.25324e-13	4.68919e-12	-0.847379	1.73322e-16	4.82287e-15	-0.810142	7.09013e-16	3.32431e-14	-0.562681	3.33941e-12	1.03749e-10	-1.41006	1.05983e-21	8.73301e-20	-0.247461	8.81945e-06	2.34209e-05		8.95857	8.99727	8.97493	8.33874	8.41773	8.37492	8.15517	8.16855	8.06652	7.548	7.61254	7.54493
ENSG00000115091	ACTR3	-0.0540414	0.313178	0.375768	-0.0148555	0.780549	0.822036	-0.353836	4.98713e-07	2.2963e-06	-0.393022	9.00042e-08	9.47412e-07	-0.407877	4.76755e-08	1.86449e-07	0.0391859	0.461818	0.515278		8.16594	8.24402	8.25692	8.16775	8.1489	8.1901	8.19962	8.33359	8.09298	7.78636	7.88681	7.77667
ENSG00000133627	ACTR3B	0.271391	0.0600267	0.0874109	0.37767	0.0147978	0.0253394	-0.0496113	0.714031	0.763861	-0.15589	0.27792	0.391007	0.22178	0.155205	0.196676	0.106279	0.40653	0.460332		2.18189	2.388	2.43877	2.4787	2.66882	2.71077	2.93486	2.53383	2.70475	2.64171	2.43426	2.5934
ENSG00000101442	ACTR5	0.106407	0.355622	0.420155	0.0869737	0.478241	0.548274	0.00326687	0.976843	0.982214	0.0226998	0.8506	0.894854	0.109674	0.379906	0.436988	-0.0194329	0.860367	0.880804		2.9598	3.0769	3.12428	3.26693	3.17691	3.09369	3.20171	3.26318	3.02187	3.15871	3.44456	3.02855
ENSG00000075089	ACTR6	-0.0306879	0.760511	0.80034	0.20103	0.0611317	0.0901793	0.189899	0.0650309	0.0973562	-0.0418181	0.683722	0.766411	0.159212	0.1445	0.184205	0.231718	0.0221375	0.0330449		3.52324	3.61098	3.44868	3.50108	3.52204	3.4485	3.72559	3.85241	3.60347	3.83347	3.67193	3.51838
ENSG00000113812	ACTR8	0.0355289	0.553947	0.614164	0.41964	2.07288e-07	8.93966e-07	0.312486	1.11666e-05	3.88825e-05	-0.0716251	0.225911	0.33364	0.348014	5.89179e-06	1.62743e-05	0.384111	3.01078e-07	1.02631e-06		5.12222	5.12782	5.18893	5.24576	5.11801	5.20113	5.56713	5.63148	5.51768	5.51488	5.48253	5.49206
ENSG00000115170	ACVR1	0.125627	0.0438967	0.0657398	-1.39539	9.97666e-17	2.92893e-15	-1.21867	7.65542e-16	3.51216e-14	0.302355	0.000809217	0.00297986	-1.09304	1.93013e-14	2.46563e-13	-1.52102	6.36565e-18	2.3017e-16		6.23956	6.07985	6.14537	6.27036	6.26001	6.30177	4.81418	4.67531	4.77919	5.23065	4.87211	5.0141
ENSG00000135503	ACVR1B	-0.216342	0.00575635	0.0104512	0.246837	0.00203316	0.00415129	0.186201	0.0169785	0.0295157	-0.276978	0.000816698	0.00300222	-0.0301412	0.693444	0.736487	0.463179	4.49806e-07	1.49043e-06		4.88797	5.00653	4.8494	4.77055	4.64333	4.67962	5.16596	5.01487	5.26958	4.8225	4.93481	4.90255
ENSG00000123612	ACVR1C	0.272117	0.309322	0.371941	0.233476	0.409695	0.480165	0.520135	0.0342504	0.0550001	0.558777	0.0348398	0.0726066	0.792252	0.00577749	0.00965177	-0.0386415	0.878413	0.89634		0.458252	0.00786194	0.522828	0.465273	0.595338	0.739184	0.733043	0.345723	0.589172	0.91347	1.57964	0.966103
ENSG00000121989	ACVR2A	-0.201069	0.0200498	0.0323751	0.915404	5.78146e-12	5.85464e-11	0.518741	5.74697e-07	2.61504e-06	-0.597733	1.48612e-08	1.94304e-07	0.317672	0.000679825	0.00132912	1.11647	1.98136e-14	2.79003e-13		4.47597	4.66046	4.66634	4.53284	4.27958	4.44132	5.48609	5.53633	5.55624	5.05737	4.91273	4.81069
ENSG00000114739	ACVR2B	0.449763	0.00111463	0.00232783	0.0702815	0.611044	0.673327	-0.0123213	0.915042	0.932824	0.36716	0.00881648	0.0230496	0.437442	0.00280153	0.00493849	-0.379482	0.00386302	0.00660522		3.32116	3.20271	3.25462	3.80816	3.89274	3.42772	3.21071	3.20376	3.52789	3.61653	3.6074	3.81626
ENSG00000139567	ACVRL1	0.622963	0.0237659	0.0377518	-1.17132	0.0024469	0.00490914	-0.79991	0.00701014	0.0133233	0.994369	0.0102378	0.0260679	-0.176947	0.574564	0.624685	-1.79428	5.72589e-06	1.57538e-05		0.184732	0.474988	0.850565	1.15619	1.18404	1.122	-1.14018	0.107101	-0.456295	0.539267	-0.231421	0.643548
ENSG00000119640	ACYP1	-0.641038	0.00215473	0.00428337	-1.05706	6.59005e-05	0.000179512	-0.908974	0.00143941	0.00318211	-0.492952	0.09065	0.16011	-1.55001	1.85634e-06	5.56684e-06	-0.416023	0.0753478	0.101053		2.39212	1.91097	2.38917	1.80769	1.81322	1.2694	1.40076	0.986313	1.22133	1.14164	0.673699	0.359074
ENSG00000170634	ACYP2	0.2792	0.0150824	0.0249748	0.494989	0.000136944	0.000351914	0.225156	0.0312522	0.0506685	0.00936762	0.927692	0.951327	0.504356	0.000134032	0.000297076	0.215788	0.0345356	0.0495689		3.32116	3.20271	3.30229	3.63842	3.50177	3.5336	3.63494	3.81318	3.85098	3.9129	3.88653	3.56683
ENSG00000196839	ADA	-0.111908	0.404586	0.469809	-0.250452	0.0970228	0.135953	0.837219	2.05891e-07	1.03066e-06	0.975764	1.08464e-07	1.11156e-06	0.725312	7.15917e-06	1.95514e-05	-0.138545	0.319594	0.37179		2.72112	3.0324	2.96414	2.98728	2.86407	2.62212	2.68669	2.6718	2.67002	3.69652	3.32925	3.78148
ENSG00000168803	ADAL	-0.00467588	0.965784	0.972317	-0.51646	0.000350057	0.000828231	-0.48459	0.000420179	0.00104697	0.0271938	0.842203	0.888744	-0.489266	0.000718184	0.001398	-0.511784	0.000190321	0.000404333		3.43104	3.75487	3.75801	3.53079	3.7625	3.69443	3.11813	3.18339	3.17837	3.28351	3.48103	2.90476
ENSG00000137845	ADAM10	-0.149891	0.00339266	0.0064526	-0.0500442	0.293533	0.36037	-0.0576546	0.228875	0.293518	-0.157501	0.00255064	0.00800004	-0.207545	0.000170145	0.000370698	0.0998467	0.0406858	0.0576274		7.54749	7.57731	7.62991	7.41188	7.41921	7.47669	7.58468	7.48835	7.53375	7.31979	7.40516	7.41294
ENSG00000148848	ADAM12	-2.27899	3.01307e-21	2.17894e-19	0.517428	4.12313e-08	2.01128e-07	1.41361	7.62215e-16	3.50948e-14	-1.3828	7.504e-17	9.74067e-15	-0.865374	4.60383e-12	3.7039e-11	2.79642	1.45278e-23	5.35926e-21		7.35253	7.3019	7.27972	5.10472	5.09282	4.91427	7.88149	7.64177	7.95611	6.41655	6.30882	6.58579
ENSG00000143537	ADAM15	-0.95572	5.40451e-15	8.48806e-14	-0.415182	1.50889e-07	6.69689e-07	0.337409	1.10375e-05	3.8496e-05	-0.203129	0.00283746	0.00877707	-0.618311	1.59299e-10	9.54153e-10	0.540538	2.01603e-09	9.88706e-09		6.2259	6.25225	6.21018	5.37095	5.28447	5.17799	5.8736	5.8098	5.76129	5.53008	5.71722	5.6173
ENSG00000151694	ADAM17	0.712178	1.58784e-12	1.57229e-11	0.161963	0.0105787	0.0186205	-0.387834	1.83182e-07	9.27872e-07	0.162381	0.00921595	0.0239181	0.324344	9.47291e-06	2.5388e-05	-0.550215	2.35651e-10	1.39904e-09		5.9421	5.84273	5.85127	6.52776	6.57275	6.65674	6.1083	5.93386	6.06186	6.1651	6.16304	6.26132
ENSG00000135074	ADAM19	0.175528	0.00714507	0.0127006	1.30573	6.01975e-18	2.4004e-16	1.09378	3.44654e-16	1.86931e-14	-0.0364177	0.543315	0.649458	1.26931	1.22303e-17	3.09996e-16	1.1302	1.54235e-16	3.69011e-15		8.13948	8.0968	8.05158	8.30303	8.23373	8.27597	9.45375	9.24552	9.5026	9.37833	9.23906	9.47367
ENSG00000114948	ADAM23	0.334945	4.54937e-05	0.000121824	0.0554499	0.459896	0.529758	-0.0960601	0.161736	0.21689	0.183435	0.0179126	0.0415963	0.238884	0.00332066	0.00578292	-0.279495	0.000304988	0.000628335		4.5313	4.66411	4.52997	4.92844	4.96169	4.83562	4.60153	4.56156	4.70963	4.81149	4.7479	4.85317
ENSG00000151651	ADAM8	0.785426	0.000441841	0.000988563	0.0972644	0.667443	0.723454	-0.0865987	0.6202	0.681853	0.601562	0.00699522	0.01893	0.698827	0.00275357	0.00486215	-0.688161	0.00118059	0.00220349		0.88629	0.71914	1.02306	1.53022	1.79667	1.62009	1.08576	0.837854	1.01536	1.66656	1.48703	1.51003
ENSG00000168615	ADAM9	-1.40949	9.6499e-22	8.02069e-20	-0.11803	0.0142009	0.0244021	0.426299	1.06305e-09	9.18212e-09	-0.865159	1.45802e-16	1.79449e-14	-0.983189	6.8861e-18	1.85173e-16	1.29146	8.28296e-21	8.15553e-19		9.26452	9.31326	9.2962	7.86684	7.86979	7.90996	9.19596	9.17136	9.1529	8.22493	8.32709	8.3741
ENSG00000154734	ADAMTS1	-0.796057	3.44633e-15	5.6195e-14	-0.17091	0.00133329	0.00282834	0.142263	0.00759485	0.0143257	-0.482884	3.50952e-10	6.78578e-09	-0.653793	5.29209e-13	5.06268e-12	0.625147	8.67048e-13	8.45256e-12		7.43923	7.43606	7.39177	6.68599	6.56971	6.62515	7.27898	7.17685	7.29484	6.78706	6.73851	6.77444
ENSG00000142303	ADAMTS10	-0.16287	0.259299	0.319383	0.380432	0.01143	0.0199868	0.0295285	0.84215	0.87411	-0.513774	0.00157888	0.00530575	-0.133342	0.396921	0.453908	0.543302	0.000320892	0.000658346		2.23133	2.4229	2.24328	2.25489	2.05497	2.12486	2.52301	2.81106	2.69327	2.05062	2.2772	2.21331
ENSG00000151388	ADAMTS12	-0.17475	0.00642439	0.0115543	0.618459	8.55941e-11	6.97227e-10	1.10991	1.11352e-16	7.42349e-15	0.316705	8.3987e-06	5.37786e-05	0.935165	8.90537e-15	1.21783e-13	0.793209	2.77866e-13	2.99637e-12		6.97388	6.83329	6.94844	6.7024	6.69996	6.82705	7.58425	7.40834	7.61362	7.84491	7.77681	7.93239
ENSG00000160323	ADAMTS13	0.178007	0.26242	0.322916	0.578862	0.00105529	0.00227671	0.616946	0.00014723	0.000402939	0.216091	0.134323	0.220173	0.794953	2.72749e-05	6.80808e-05	0.400854	0.00803062	0.0129657		2.70371	2.89002	2.157	2.78518	2.632	2.70215	3.32281	3.03216	2.94647	3.39098	3.14453	3.33069
ENSG00000138316	ADAMTS14	0.851047	3.90403e-12	3.60894e-11	0.864275	5.25208e-12	5.36097e-11	0.356222	3.24373e-06	1.25475e-05	0.342995	9.92912e-06	6.23004e-05	1.20727	2.1737e-15	3.4181e-14	0.0132274	0.829791	0.854079		4.73783	4.64945	4.62409	5.43363	5.5493	5.54771	5.4768	5.55428	5.5451	5.87367	5.72231	5.96982
ENSG00000166106	ADAMTS15	0.675114	3.51685e-09	1.94754e-08	-0.230968	0.00992392	0.0175693	0.0141844	0.848284	0.879406	0.920267	1.43385e-11	3.87201e-10	0.689298	3.95027e-09	1.83467e-08	-0.906082	1.14335e-11	8.99502e-11		6.06479	5.96911	5.85698	6.75307	6.59803	6.54121	5.83921	5.48317	5.82978	6.71871	6.49423	6.69102
ENSG00000145536	ADAMTS16	-0.883981	1.46656e-05	4.30056e-05	1.16244	3.61181e-09	2.15429e-08	0.930766	7.67979e-06	2.76749e-05	-1.11565	9.3763e-09	1.2795e-07	0.0467851	0.767169	0.802465	2.04642	1.39514e-13	1.60447e-12		2.43495	2.67529	2.48671	1.93758	1.28238	1.82464	3.82266	3.59925	3.62781	2.59109	2.55323	2.57997
ENSG00000087116	ADAMTS2	0.123121	0.190403	0.244131	-0.508544	8.9192e-06	2.81891e-05	-0.529987	4.87425e-06	1.82162e-05	0.101678	0.279897	0.393341	-0.406865	0.000160696	0.000351849	-0.631665	2.98787e-07	1.01877e-06		9.51291	9.37943	9.22543	9.64174	9.46163	9.38221	9.04744	8.59948	8.94221	9.02239	8.74961	9.11805
ENSG00000158859	ADAMTS4	-0.237736	0.0295194	0.0459	1.47021	9.02667e-15	1.6577e-13	2.05823	6.01133e-19	1.09921e-16	0.350285	4.74855e-05	0.000251579	1.8205	4.79819e-17	1.06258e-15	1.70795	6.83115e-17	1.78083e-15		4.04265	4.1217	4.07664	3.97306	3.79201	3.79113	5.63385	5.33871	5.65132	5.93964	5.75495	5.96207
ENSG00000154736	ADAMTS5	0.71228	5.75365e-12	5.11791e-11	1.03308	1.39241e-15	3.06725e-14	0.537038	5.06885e-10	4.72551e-09	0.216233	0.0006405	0.00242907	1.24932	1.54744e-17	3.86859e-16	0.320805	4.50709e-06	1.25962e-05		6.06649	5.97647	5.98143	6.64718	6.70219	6.798	6.97153	6.97021	7.1652	7.19294	7.27618	7.29308
ENSG00000049192	ADAMTS6	-0.900712	4.85819e-15	7.71523e-14	-0.29131	1.23605e-05	3.81515e-05	-0.422219	8.28745e-07	3.64659e-06	-1.03162	9.48587e-15	6.493e-13	-1.32293	2.03045e-17	4.95987e-16	0.609402	4.17712e-11	2.89168e-10		5.82017	5.88402	5.88409	4.9014	5.00013	4.99239	5.5828	5.55824	5.58138	4.5183	4.62289	4.5221
ENSG00000136378	ADAMTS7	-0.320924	6.59159e-05	0.000170967	-0.0305301	0.654344	0.712211	0.10863	0.11997	0.167061	-0.181764	0.0124887	0.0308008	-0.212294	0.0042781	0.00730226	0.290393	0.000213019	0.000449347		8.89168	8.80709	8.73098	8.55839	8.39129	8.516	8.84929	8.58887	8.89646	8.64792	8.46018	8.67792
ENSG00000163638	ADAMTS9	1.73048	2.19814e-05	6.24278e-05	0.587025	0.139277	0.18748	-0.111408	0.656788	0.714992	1.03204	0.00291017	0.00896299	1.61907	0.000103002	0.000233102	-1.14345	0.000603102	0.00118074		-0.988836	-0.416635	-0.100178	1.35529	0.669901	1.52549	-0.0415588	0.107101	0.192157	0.738467	1.1671	1.32923
ENSG00000178031	ADAMTSL1	-0.73977	1.11104e-08	5.64563e-08	-0.201433	0.0313185	0.0497304	-0.347983	0.00355674	0.00724364	-0.88632	1.23854e-08	1.64283e-07	-1.08775	1.70893e-10	1.01789e-09	0.538337	3.34003e-06	9.51535e-06		4.67222	4.54245	4.55267	3.98169	3.82502	3.74988	4.60495	4.19524	4.33035	3.44186	3.55133	3.5254
ENSG00000197859	ADAMTSL2	1.60939	8.90387e-06	2.71485e-05	2.02116	2.79259e-07	1.17505e-06	0.344362	0.0978982	0.139979	-0.0674079	0.742312	0.812658	1.95376	6.15871e-07	1.99321e-06	0.411769	0.0441045	0.0619622		0.0806785	-0.416635	0.476086	1.74823	1.67523	1.4656	2.40258	1.496	2.10309	1.9933	2.03703	1.86034
ENSG00000143382	ADAMTSL4	-0.173406	0.0700465	0.100425	-0.640638	2.78344e-06	9.68943e-06	-0.855172	9.06194e-08	4.88186e-07	-0.387939	0.00561641	0.0157034	-1.02858	5.62213e-09	2.54018e-08	-0.467233	0.000113947	0.000251557		3.64681	3.782	3.66208	3.64929	3.41772	3.52385	3.18355	2.92584	3.05815	2.73792	2.62018	2.6459
ENSG00000185761	ADAMTSL5	1.22016	6.38423e-16	1.21604e-14	0.523381	1.82755e-07	7.97568e-07	-1.00882	3.41332e-14	9.23689e-13	-0.312039	0.00022564	0.000977061	0.211342	0.0121396	0.0191505	-0.696781	2.00748e-11	1.4853e-10		4.51642	4.4482	4.4415	5.67891	5.65059	5.71351	5.02519	5.00909	4.92872	4.66623	4.49794	4.79915
ENSG00000160710	ADAR	-0.387412	3.64966e-08	1.69875e-07	-0.183768	0.00114525	0.00245754	0.243028	5.44883e-05	0.000164765	0.0393842	0.442407	0.557088	-0.144384	0.00828215	0.0134447	0.203644	0.000396016	0.00079852		7.55964	7.50536	7.54152	7.18824	7.20359	7.0537	7.39893	7.26125	7.39263	7.37226	7.39325	7.40773
ENSG00000197381	ADARB1	0.306657	5.37033e-06	1.70276e-05	-0.252211	8.61429e-05	0.000229475	-0.716771	6.48006e-13	1.2021e-11	-0.157903	0.00770347	0.0205597	-0.410114	6.35682e-08	2.43469e-07	-0.558868	1.17774e-10	7.397e-10		8.20049	8.14005	8.13151	8.42156	8.49491	8.47371	7.97189	7.77321	7.96718	7.7993	7.64103	7.79313
ENSG00000065457	ADAT1	-0.516986	3.24642e-07	1.28277e-06	-0.805262	7.89505e-10	5.30481e-09	-0.347293	0.000536945	0.00130844	-0.0590172	0.543453	0.649505	-0.86428	3.88844e-10	2.1725e-09	-0.288276	0.00219731	0.00392979		4.77998	4.59694	4.71998	4.19341	4.19689	4.15886	3.91361	3.88431	3.88672	3.654	4.00816	3.91581
ENSG00000189007	ADAT2	0.410645	0.00430795	0.00801247	-0.161001	0.29805	0.365041	-0.214133	0.106937	0.151114	0.357513	0.0241595	0.0535812	0.196512	0.190707	0.236544	-0.571646	0.000248332	0.000517863		2.78872	3.19264	2.84043	3.20193	3.49153	3.32474	2.56571	2.71501	3.02187	3.33055	3.11388	2.93672
ENSG00000213638	ADAT3	0.461615	0.011012	0.0188088	-0.288821	0.163575	0.215982	-0.358584	0.0462271	0.0718177	0.391851	0.0656464	0.122775	0.10303	0.601026	0.649868	-0.750435	0.000290156	0.000599345		2.32539	2.07353	1.80652	2.56163	2.18778	2.69347	1.83233	1.76629	1.63559	2.24323	1.74874	2.2306
ENSG00000063761	ADCK1	0.278501	0.123204	0.166686	0.123526	0.521335	0.589704	0.245529	0.135333	0.185666	0.400504	0.0314213	0.0664562	0.52403	0.00800684	0.013043	-0.154975	0.365407	0.418505		2.39212	1.95932	2.3765	2.07299	2.65053	2.78616	2.37083	2.26976	2.4556	2.83899	2.95008	2.57997
ENSG00000133597	ADCK2	-0.263208	0.0200805	0.0324124	0.211746	0.0568351	0.0845327	-0.0486568	0.672956	0.729182	-0.52361	0.000103714	0.000496832	-0.311864	0.0139958	0.0218153	0.474953	8.2336e-05	0.000185623		3.51328	3.48455	3.50215	3.47074	3.18964	3.09369	3.57351	3.69587	3.84581	3.14123	3.26097	3.19634
ENSG00000173137	ADCK5	0.513881	1.41321e-06	4.99008e-06	0.223961	0.0188298	0.0315556	0.140135	0.0710415	0.105356	0.430055	1.97961e-05	0.000115282	0.654016	5.69885e-08	2.20113e-07	-0.28992	0.000978718	0.00185566		4.00761	3.74801	3.94982	4.44818	4.46898	4.32817	4.04515	4.11149	4.20653	4.54181	4.50976	4.59066
ENSG00000138031	ADCY3	-0.860657	2.65132e-11	2.08842e-10	-0.620122	3.42212e-08	1.7004e-07	0.14955	0.0928706	0.133717	-0.090985	0.311227	0.426356	-0.711107	5.70472e-09	2.57296e-08	0.240535	0.00730054	0.0118768		5.26259	5.10919	5.10117	4.39425	4.34076	4.15255	4.61515	4.34944	4.60318	4.4418	4.36764	4.48296
ENSG00000174233	ADCY6	0.0210304	0.80877	0.842675	0.143668	0.114994	0.157796	-0.0636779	0.472587	0.543784	-0.186316	0.0472152	0.0936693	-0.0426474	0.64351	0.689918	0.122638	0.157355	0.197465		5.82219	5.75302	5.76883	5.91464	5.79917	5.69516	6.11311	5.64458	5.99209	5.76084	5.52391	5.86715
ENSG00000121281	ADCY7	-0.452998	1.8822e-05	5.40789e-05	-1.01223	1.06075e-10	8.44905e-10	-0.529426	1.27082e-05	4.37507e-05	0.0298044	0.783145	0.84358	-0.982424	3.03563e-10	1.72228e-09	-0.55923	4.22654e-06	1.18901e-05		6.2044	5.89958	5.94971	5.66558	5.62505	5.38749	5.12611	4.73949	5.09944	4.96597	4.85831	5.20551
ENSG00000162104	ADCY9	0.427113	3.05752e-05	8.47104e-05	-0.280146	0.0044602	0.00846916	-0.180208	0.0407088	0.0640848	0.527051	3.34374e-06	2.36072e-05	0.246904	0.00930983	0.0149819	-0.707259	1.20346e-08	5.13475e-08		6.41294	6.15571	6.13695	6.70175	6.62229	6.63538	6.07544	5.68498	6.05851	6.55173	6.23243	6.58746
ENSG00000087274	ADD1	-0.400281	1.54719e-08	7.71186e-08	-0.0527186	0.294457	0.361401	0.238573	5.65859e-05	0.000170383	-0.108989	0.0370418	0.0765228	-0.161708	0.00315164	0.00550581	0.347562	1.89054e-07	6.68293e-07		7.90206	7.87928	7.83252	7.53976	7.43332	7.43987	7.88641	7.75607	7.81087	7.76332	7.63295	7.72538
ENSG00000148700	ADD3	-0.335841	1.27402e-06	4.53362e-06	-0.192489	0.00155988	0.00326837	0.172129	0.0039286	0.00793657	0.028778	0.607072	0.704009	-0.163711	0.00631461	0.0104871	0.143351	0.0128889	0.0200484		6.31888	6.47122	6.42613	6.15967	6.06916	5.99612	6.1879	6.23408	6.2273	6.24093	6.2018	6.28324
ENSG00000197177	ADGRA1	4.43753	2.39089e-11	1.89965e-10	5.27065	4.93691e-13	6.23814e-12	1.15223	8.66535e-10	7.64522e-09	0.319114	0.00974628	0.0250608	5.58976	1.25509e-13	1.33988e-12	0.833113	4.86981e-07	1.60653e-06		-2.41486	-0.416635	-1.3836	2.72476	2.632	2.77797	3.39562	3.46227	3.72126	3.85508	3.75371	3.91046
ENSG00000020181	ADGRA2	-1.1522	6.05965e-15	9.41305e-14	1.16631	7.65168e-16	1.82727e-14	0.999577	2.12724e-13	4.64005e-12	-1.31894	6.03121e-17	8.15867e-15	-0.152627	0.0361158	0.0522058	2.31852	1.19149e-22	2.62949e-20		6.7621	6.61773	6.65844	5.65752	5.49906	5.43251	7.89271	7.72646	7.90661	6.49865	6.37169	6.67533
ENSG00000152990	ADGRA3	1.38914	2.91532e-19	1.21551e-17	0.247843	0.00029041	0.000698207	-0.555305	1.21361e-10	1.31646e-09	0.585989	1.26193e-10	2.71931e-09	0.833832	1.04781e-13	1.14145e-12	-1.14129	1.70024e-17	5.40027e-16		5.97513	6.08802	6.05583	7.45745	7.35745	7.47763	6.2698	6.21665	6.3775	6.85165	6.80116	6.96341
ENSG00000121753	ADGRB2	0.161181	0.0392031	0.0593687	0.224309	0.00662362	0.0121482	-0.12098	0.116703	0.16306	-0.184108	0.0231936	0.0518384	0.040201	0.610659	0.658837	0.0631274	0.390321	0.443783		5.95503	5.91499	6.00734	6.2562	6.08968	6.03011	6.26441	5.96103	6.3161	5.93711	5.94537	6.11072
ENSG00000127507	ADGRE2	0.0288181	0.813745	0.846961	0.970852	7.58909e-09	4.25122e-08	0.668848	2.32523e-06	9.29219e-06	-0.273186	0.0138968	0.0336829	0.697666	4.70378e-06	1.31805e-05	0.942034	2.01556e-09	9.88706e-09		3.5624	3.35503	3.04643	3.42084	3.23332	3.27908	4.28121	4.04532	4.36696	4.03628	3.85908	3.96829
ENSG00000123146	ADGRE5	-1.11068	1.90994e-12	1.86944e-11	0.0656199	0.429364	0.499442	0.948821	9.11745e-11	1.02371e-09	-0.227483	0.0118612	0.0295203	-0.161863	0.0680588	0.0931614	1.1763	4.15557e-13	4.32449e-12		5.9064	5.90422	5.78809	4.79768	4.60821	4.8552	6.0779	5.6958	5.98974	5.8156	5.4915	5.73101
ENSG00000205336	ADGRG1	4.88116	1.62402e-19	7.1681e-18	4.20449	7.58065e-18	2.9583e-16	0.431079	7.22063e-07	3.22259e-06	1.10775	1.75796e-14	1.07665e-12	5.31224	2.11536e-20	1.15712e-18	-0.676672	6.30479e-10	3.44201e-09		1.44276	1.41758	1.82529	6.49724	6.24789	6.58408	5.87643	5.68679	5.73352	6.88749	6.80116	6.9201
ENSG00000159618	ADGRG5	6.60634	4.31403e-13	4.74803e-12	7.35634	3.34772e-14	5.42416e-13	1.19889	2.85996e-08	1.73413e-07	0.448893	0.00439111	0.0127192	7.80523	7.75333e-15	1.07522e-13	0.749996	7.37796e-05	0.00016783		-3.20512	-3.20512	-2.69677	1.97264	2.42153	2.00376	2.73737	3.12051	2.80421	3.53183	3.40714	3.04818
ENSG00000112414	ADGRG6	-3.1428	1.12709e-12	1.14408e-11	-0.786345	4.45844e-05	0.000125122	1.59226	5.75713e-06	2.12183e-05	-0.764191	0.00127973	0.00442	-1.55054	2.49693e-08	1.02111e-07	2.35645	1.39613e-09	7.083e-09		2.83743	2.8775	2.71521	-0.786875	0.0426532	0.063382	1.98693	1.82004	2.21977	1.51189	0.975878	1.22955
ENSG00000072071	ADGRL1	0.313589	0.0205304	0.0330719	-0.159908	0.281883	0.347903	-0.110794	0.380408	0.453078	0.362704	0.01774	0.0412709	0.202795	0.161197	0.203384	-0.473498	0.00118662	0.00221313		2.70371	2.8775	2.81249	3.2093	2.92623	3.22592	2.40258	2.6121	2.89726	3.01251	2.86062	3.08667
ENSG00000162618	ADGRL4	-3.08763	1.24615e-15	2.23399e-14	-0.25943	0.0189154	0.0316658	1.89545	4.38824e-10	4.16379e-09	-0.932753	1.54415e-07	1.50764e-06	-1.19218	1.17699e-09	6.05769e-09	2.8282	1.18581e-14	1.77941e-13		3.73514	4.09491	3.93261	1.21593	1.07851	0.481394	3.71299	3.68142	3.63384	2.64171	2.82323	2.81591
ENSG00000197894	ADH5	0.0941673	0.107774	0.147968	-0.0907741	0.12823	0.174093	-0.10624	0.0728324	0.107676	0.0787014	0.186762	0.287361	-0.0120727	0.837015	0.863876	-0.184941	0.00302073	0.00527637		6.70746	6.89206	6.84532	6.87911	6.94484	6.91224	6.71679	6.80675	6.66307	6.82041	6.9144	6.69959
ENSG00000182551	ADI1	0.0502659	0.394051	0.459326	-0.467648	5.57695e-08	2.66256e-07	-0.146623	0.0194745	0.033361	0.371291	3.08835e-06	2.19983e-05	-0.0963567	0.124863	0.161668	-0.517914	4.69896e-09	2.16277e-08		6.27683	6.30464	6.31516	6.38134	6.32634	6.34534	5.8025	5.90771	5.79527	6.2824	6.3122	6.03892
ENSG00000159346	ADIPOR1	0.275361	0.000118514	0.000293136	0.172059	0.0104828	0.018472	0.00570849	0.924611	0.940557	0.10901	0.0877868	0.156152	0.281069	0.000135165	0.000299275	-0.103302	0.0941517	0.124024		6.19975	6.11094	6.22085	6.46374	6.43723	6.46041	6.35239	6.48038	6.22829	6.36004	6.5808	6.4604
ENSG00000006831	ADIPOR2	0.0918374	0.0871427	0.122185	-0.0866845	0.117251	0.160618	-0.109328	0.0459271	0.0714211	0.0691938	0.21095	0.316586	-0.0174906	0.748547	0.786198	-0.178522	0.00190964	0.00344856		6.28417	6.15571	6.26018	6.31459	6.31912	6.34049	6.12029	6.15784	6.16109	6.2754	6.10968	6.238
ENSG00000156110	ADK	0.350342	5.81374e-05	0.000152617	0.161191	0.0476397	0.0722242	0.180298	0.0139513	0.0247541	0.369448	3.21596e-05	0.000177433	0.530639	2.2328e-07	7.83437e-07	-0.189151	0.0123124	0.0192357		4.76327	4.84224	4.73246	5.04215	5.09789	5.22842	4.91668	5.02062	4.88395	5.39274	5.37681	5.16562
ENSG00000148926	ADM	-1.96937	3.85118e-23	4.78594e-21	-0.718113	1.66449e-13	2.349e-12	0.988411	3.29302e-15	1.27729e-13	-0.262846	6.19121e-05	0.000317625	-0.980959	3.20722e-16	5.91533e-15	1.25126	5.54196e-18	2.02677e-16		6.77466	6.75243	6.71991	4.8692	4.74815	4.73774	6.04181	6.00666	6.04049	5.79479	5.82756	5.69565
ENSG00000128165	ADM2	-3.07594	1.07803e-17	2.92348e-16	0.467784	2.28828e-06	8.11603e-06	2.73997	2.97147e-16	1.66091e-14	-0.803755	5.75896e-10	1.04708e-08	-0.335971	0.000798937	0.00154244	3.54372	2.10867e-19	1.15346e-17		4.40773	4.3519	4.34725	1.35529	1.56232	1.09591	4.9358	4.80094	4.76005	4.06438	3.87744	4.0917
ENSG00000101126	ADNP	-0.0884226	0.111046	0.151923	-0.00819354	0.882411	0.907072	0.151099	0.00934432	0.0172668	0.07087	0.209135	0.31427	0.0626764	0.268041	0.321098	0.080229	0.143808	0.182071		6.10844	6.18269	6.01247	6.02732	6.00039	5.99964	6.10469	6.00521	6.14958	6.17049	6.13851	6.16456
ENSG00000101544	ADNP2	-0.482853	6.9168e-07	2.58799e-06	0.0658552	0.375307	0.445717	0.312422	0.00039393	0.00098598	-0.236287	0.00451168	0.0130389	-0.170432	0.0363351	0.0524931	0.548709	5.69151e-08	2.17922e-07		4.76746	4.65313	4.75711	4.38126	4.19689	4.17765	4.86634	4.74992	4.76005	4.54181	4.46797	4.63029
ENSG00000181915	ADO	0.190216	0.00160469	0.00325463	1.17341	3.85064e-18	1.62626e-16	0.715359	1.72067e-13	3.85046e-12	-0.267833	1.26522e-05	7.74131e-05	0.905575	2.81898e-15	4.28538e-14	0.983192	6.51161e-17	1.71707e-15		5.84619	5.88558	5.77849	6.02732	5.99406	6.04894	6.97351	7.02775	7.01586	6.65314	6.76833	6.79783
ENSG00000163485	ADORA1	-0.305358	2.67208e-05	7.47924e-05	-0.36278	2.63469e-06	9.22178e-06	0.146747	0.0218979	0.0369975	0.204168	0.00244836	0.00771138	-0.158611	0.0144115	0.0224112	-0.0574217	0.347717	0.400214		7.68137	7.72923	7.65308	7.50238	7.25899	7.38772	7.40139	7.19667	7.37386	7.5401	7.43723	7.60209
ENSG00000170425	ADORA2B	-0.633222	0.000332565	0.000759063	0.46735	0.00231689	0.00467886	1.12446	2.97954e-08	1.79474e-07	0.0238849	0.852664	0.896094	0.491235	0.00169471	0.00309492	1.10057	3.46944e-08	1.37531e-07		2.23133	2.19962	2.31142	1.45783	1.77994	1.65626	2.78633	2.62726	2.72746	2.66637	2.89707	2.72122
ENSG00000159322	ADPGK	-0.319811	9.17829e-06	2.79187e-05	0.00330939	0.955396	0.96383	0.333859	5.47932e-06	2.02703e-05	0.0107394	0.857026	0.898733	0.0140488	0.815427	0.845755	0.32312	6.86432e-06	1.85875e-05		5.59318	5.54306	5.49908	5.19285	5.27852	5.19038	5.55834	5.56416	5.51115	5.57472	5.64136	5.47039
ENSG00000144843	ADPRH	0.571211	0.00351994	0.00667287	0.874108	5.59076e-05	0.000153929	0.00893988	0.956468	0.966129	-0.293956	0.0884194	0.15694	0.580151	0.00563971	0.00943144	0.302896	0.0528757	0.0731369		1.84334	1.27207	1.41873	1.93758	2.16217	2.01773	2.47902	2.10629	2.40016	2.15885	1.90007	2.02795
ENSG00000153531	ADPRHL1	-1.72927	3.76635e-16	7.58008e-15	-1.28186	4.19068e-13	5.39102e-12	-1.16578	9.38941e-08	5.02443e-07	-1.61319	1.95427e-10	4.04767e-09	-2.89505	1.00919e-16	2.07678e-15	0.447408	0.00034989	0.000713038		5.19255	5.09574	5.07788	3.4646	3.20225	3.52385	3.96236	3.59925	3.9216	2.44197	1.8637	2.26457
ENSG00000170222	ADPRM	1.35179	1.33647e-09	7.93082e-09	1.17225	5.03409e-08	2.42516e-07	0.304641	0.00624733	0.0120358	0.484184	0.000222962	0.000966772	1.65643	3.14236e-11	2.1372e-10	-0.179543	0.110676	0.143575		1.96523	2.17936	2.52166	3.61642	3.57635	3.64129	3.34749	3.67414	3.31205	3.88165	4.13565	3.80476
ENSG00000116863	ADPRS	-0.463178	1.24992e-07	5.31351e-07	0.451749	1.00715e-07	4.61401e-07	0.468306	1.18959e-07	6.22773e-07	-0.446621	1.43164e-07	1.41354e-06	0.00512781	0.937743	0.948263	0.914927	4.07187e-14	5.22768e-13		5.61663	5.42968	5.5323	5.1067	5.09789	4.98352	5.92096	6.06488	5.94201	5.5534	5.59219	5.45576
ENSG00000170214	ADRA1B	-0.432739	0.085383	0.12002	-1.92907	4.1021e-06	1.38577e-05	-2.01909	8.50712e-06	3.02812e-05	-0.522755	0.232482	0.341219	-2.45183	4.71817e-07	1.55811e-06	-1.49634	0.000110957	0.00024542		0.946736	1.06675	1.31631	0.513688	0.55656	1.09591	-0.431626	-0.536146	-0.937745	-1.40586	-0.231421	-1.36588
ENSG00000150594	ADRA2A	1.16439	1.27947e-11	1.07251e-10	2.0155	2.88818e-17	9.55265e-16	0.0898624	0.284249	0.353251	-0.761248	7.13235e-10	1.25923e-08	1.25426	6.27129e-12	4.89467e-11	0.85111	1.5407e-11	1.17108e-10		3.92739	3.90434	3.67248	5.14946	4.80715	4.97817	5.83776	5.74701	5.87369	5.02198	4.91717	5.20113
ENSG00000184160	ADRA2C	-0.577393	7.40279e-08	3.27421e-07	0.100756	0.19217	0.248488	-0.259477	0.00772541	0.0145334	-0.937626	7.35278e-11	1.66872e-09	-0.83687	1.0223e-09	5.31927e-09	0.678149	2.52752e-09	1.22176e-08		4.8568	4.68223	4.72498	4.13657	4.24035	4.13663	4.70383	4.8405	4.98633	3.92317	3.85908	3.93704
ENSG00000169252	ADRB2	1.36136	7.36706e-07	2.74442e-06	-0.0613678	0.814617	0.8514	-1.08043	1.2742e-05	4.38552e-05	0.342293	0.186517	0.287125	0.280926	0.276524	0.32987	-1.42273	3.39789e-07	1.15e-06		0.615469	1.15242	0.990175	2.60697	2.02687	2.22459	0.829631	0.784767	1.01536	1.2759	0.975878	1.29676
ENSG00000130706	ADRM1	0.0586766	0.240473	0.298898	0.143139	0.00809904	0.0145929	0.047809	0.336138	0.408058	-0.0366532	0.468099	0.580813	0.106486	0.0454085	0.064445	0.0844622	0.0901985	0.119242		6.16995	6.11895	6.15746	6.23108	6.21169	6.1805	6.225	6.33447	6.3161	6.26737	6.24132	6.25289
ENSG00000239900	ADSL	0.580852	2.0859e-05	5.94644e-05	0.289385	0.0252924	0.041058	-0.0181068	0.859307	0.888622	0.273361	0.022314	0.0501967	0.562745	7.69958e-05	0.000177672	-0.291468	0.00941918	0.0149947		3.16455	3.15162	2.99762	3.57138	3.63336	3.77888	3.23736	3.59925	3.31954	3.67845	3.81214	3.51132
ENSG00000185100	ADSS1	-0.558464	0.00255952	0.00500792	0.0250845	0.878932	0.904731	0.720843	0.000208322	0.000551733	0.137295	0.406748	0.522939	0.162379	0.332472	0.388679	0.583548	0.00161429	0.00294848		2.80514	2.40556	2.33781	1.82698	2.1492	1.80866	2.21862	2.79772	2.52204	2.69062	2.40925	2.72122
ENSG00000035687	ADSS2	-0.317435	0.000124859	0.000307405	-0.109615	0.141719	0.190466	0.322645	0.000116797	0.000327563	0.114826	0.128139	0.212073	0.00521051	0.943535	0.953141	0.207819	0.00668019	0.0109399		4.91847	5.05739	5.05222	4.67533	4.62001	4.80373	4.84916	5.00039	4.88395	4.98815	4.93042	5.11995
ENSG00000106624	AEBP1	2.39316	7.77125e-07	2.87991e-06	0.0398073	0.933257	0.947169	-0.533161	0.059895	0.0904929	1.82019	0.000113265	0.000536167	1.86	8.95258e-05	0.000204047	-2.35335	9.78876e-07	3.04931e-06		-0.778496	-0.416635	-1.56723	0.925134	1.05087	1.58299	-0.674991	-1.44719	-0.801506	0.954093	0.177033	0.743293
ENSG00000139154	AEBP2	0.548241	9.23654e-09	4.76532e-08	0.170846	0.0222457	0.0366278	0.0334604	0.59141	0.654452	0.410855	1.73749e-06	1.31519e-05	0.581701	7.23195e-09	3.19976e-08	-0.377395	2.99826e-06	8.61645e-06		5.12549	4.97455	5.00977	5.61239	5.60737	5.51607	5.11177	5.18586	5.2964	5.65392	5.47953	5.661
ENSG00000181026	AEN	-0.144171	0.0224794	0.0358774	0.882	2.45795e-14	4.11804e-13	0.991831	8.77163e-16	3.92576e-14	-0.0343398	0.530436	0.638418	0.84766	7.93065e-14	8.84497e-13	1.02617	2.92863e-16	6.59972e-15		5.76878	5.68278	5.67882	5.67359	5.53566	5.48624	6.64062	6.61002	6.51353	6.56491	6.59057	6.50904
ENSG00000196526	AFAP1	-0.913859	1.08741e-12	1.10996e-11	0.337949	2.21522e-05	6.55602e-05	0.405495	1.3242e-05	4.5393e-05	-0.846314	5.80669e-12	1.71257e-10	-0.508364	2.31323e-07	8.07902e-07	1.25181	3.63979e-16	8.01881e-15		5.60261	5.59371	5.61013	4.64848	4.74384	4.67742	6.09014	5.80814	5.9163	5.16511	4.94355	5.1269
ENSG00000157510	AFAP1L1	2.36075	4.79602e-22	4.32317e-20	1.84908	4.05616e-19	2.25734e-17	-0.250012	9.91863e-05	0.0002832	0.26166	0.000110221	0.000523304	2.11074	1.49196e-20	8.84122e-19	-0.511672	1.00285e-09	5.22447e-09		4.28433	4.09491	3.97104	6.408	6.41505	6.52051	5.97871	5.95953	5.8775	6.19718	6.18715	6.20885
ENSG00000169129	AFAP1L2	4.02267	1.8237e-09	1.05914e-08	3.08789	5.8191e-07	2.32039e-06	0.71255	0.000562939	0.00136286	1.64733	2.23739e-07	2.10424e-06	4.73522	6.14417e-11	3.95004e-10	-0.934782	0.000593875	0.00116375		-2.41486	-2.53527	-0.941544	1.43287	1.65701	1.69155	0.963374	0.729652	0.432188	2.10575	2.43426	2.40826
ENSG00000130396	AFDN	-0.292974	0.000212268	0.000501761	-0.295696	0.000324896	0.000773418	-0.147651	0.0522681	0.080066	-0.144928	0.0666527	0.124385	-0.440624	3.11164e-06	9.007e-06	-0.00272253	0.969073	0.973408		5.62359	5.57055	5.48735	5.3259	5.23314	5.22992	5.24471	5.07691	5.42697	5.1055	5.04855	5.16562
ENSG00000172493	AFF1	0.382197	0.00034393	0.000783188	0.0137454	0.894329	0.91682	0.113011	0.200841	0.261819	0.481462	3.81209e-05	0.000206845	0.495208	3.0714e-05	7.6013e-05	-0.368451	0.000441399	0.000882799		3.89708	3.7617	3.85253	4.14812	4.17145	4.31973	3.76276	3.65947	4.08434	4.31887	4.30798	4.35084
ENSG00000072364	AFF4	0.1166	0.0664814	0.095829	0.0906368	0.154122	0.205111	-0.221352	0.0013481	0.00300779	-0.195389	0.00432595	0.0125504	-0.104753	0.108148	0.142008	-0.025963	0.670058	0.713243		6.86161	6.78967	6.81042	6.89176	6.90053	7.01462	6.81738	6.82165	7.08452	6.75509	6.61949	6.75366
ENSG00000135537	AFG1L	-0.259228	0.149742	0.197516	0.311931	0.0802425	0.115107	0.815865	2.69755e-05	8.669e-05	0.244707	0.129083	0.213304	0.556638	0.00285158	0.00501998	0.571159	0.00167112	0.00304576		2.07763	2.09532	2.43877	1.82698	1.90868	2.20029	2.77424	2.56565	2.32772	2.92325	2.96732	2.53892
ENSG00000141385	AFG3L2	0.217652	0.00119057	0.00247196	0.0899984	0.160609	0.212551	0.00716074	0.903799	0.923643	0.134814	0.0373272	0.0770253	0.224813	0.0013695	0.00254901	-0.127653	0.0382115	0.0543997		5.513	5.48025	5.50927	5.7026	5.67569	5.77546	5.47494	5.6904	5.6122	5.67382	5.81809	5.70959
ENSG00000183077	AFMID	-0.452058	0.000222527	0.000522727	-0.267244	0.0220943	0.0364021	-0.066048	0.57508	0.638978	-0.250862	0.0474159	0.0939364	-0.518106	0.000167068	0.000364429	0.184814	0.100366	0.131412		3.85826	3.78871	3.95834	3.2384	3.50686	3.51894	3.46492	3.65208	3.7156	3.53183	3.46898	3.12416
ENSG00000119844	AFTPH	-0.178935	0.0303915	0.0471016	-0.213894	0.0167111	0.0283051	0.12463	0.130275	0.179709	0.15959	0.0721339	0.132927	-0.0543041	0.521288	0.575314	-0.0349598	0.664532	0.708303		4.12343	4.20926	4.27741	3.98169	4.11918	4.00608	4.10909	3.99362	3.91172	4.17592	4.14326	4.15646
ENSG00000038002	AGA	-0.978203	1.16991e-07	4.99163e-07	-0.138568	0.281079	0.347112	0.508986	0.00182165	0.0039387	-0.330649	0.0245437	0.0543246	-0.469217	0.00213187	0.00384121	0.839635	1.67147e-06	5.01637e-06		3.0726	3.04366	3.26841	2.36454	2.04099	2.17558	3.13712	2.91353	2.97521	2.89223	2.70486	2.45314
ENSG00000157985	AGAP1	0.00878523	0.875126	0.897421	0.62213	2.1976e-11	1.98654e-10	0.45768	7.83468e-09	5.50406e-08	-0.155665	0.0078376	0.0208438	0.466465	9.66477e-09	4.19495e-08	0.613345	1.53438e-11	1.16697e-10		6.47454	6.41384	6.37291	6.4104	6.44056	6.42677	7.07243	6.91029	7.12889	6.85367	6.84263	6.94781
ENSG00000135439	AGAP2	3.06732	6.02392e-15	9.38032e-14	3.14968	4.25132e-15	8.42366e-14	0.16667	0.0685726	0.10205	0.0843179	0.368997	0.484775	3.23399	2.48036e-15	3.82974e-14	0.0823523	0.348671	0.401204		0.757225	0.774228	0.886754	3.79353	3.84928	3.83518	3.99397	3.78643	3.93141	4.12346	3.78322	3.98876
ENSG00000133612	AGAP3	0.791401	1.80525e-15	3.10999e-14	0.543772	1.06518e-11	1.02359e-10	0.079163	0.091402	0.13184	0.326793	1.51869e-07	1.48732e-06	0.870564	2.32305e-16	4.3857e-15	-0.24763	1.04191e-05	2.72952e-05		7.12785	7.00935	7.10832	7.8648	7.84311	7.90996	7.62435	7.65246	7.59907	7.98505	7.94455	7.92511
ENSG00000188234	AGAP4	0.567274	0.000216909	0.000511314	0.0908068	0.547002	0.613731	0.162843	0.169694	0.226424	0.639311	6.85596e-05	0.000346683	0.730118	1.82233e-05	4.6792e-05	-0.476468	0.000926545	0.00176564		2.4559	2.35224	2.35082	3.04607	3.01472	2.77797	2.33836	2.71501	2.38596	3.03161	3.09831	3.1697
ENSG00000204149	AGAP6	0.356654	0.301728	0.364613	0.0386555	0.917766	0.934856	0.00280135	0.993194	0.994981	0.3208	0.379589	0.495233	0.359456	0.33139	0.387494	-0.317999	0.349681	0.402221		0.372713	0.540007	0.272317	-0.136991	1.18404	1.04225	-0.223449	0.672347	0.817945	1.10603	0.587113	0.420634
ENSG00000204172	AGAP9	0.0816085	0.66886	0.719749	0.124741	0.538763	0.606577	0.410815	0.0267006	0.0440592	0.367683	0.0604235	0.114956	0.492424	0.0168228	0.0258501	0.043132	0.815725	0.842175		1.48414	1.78252	1.36843	1.5065	1.69322	1.62009	1.46231	1.68169	1.79454	2.06923	2.33148	1.74475
ENSG00000146856	AGBL3	1.13954	2.71227e-05	7.58512e-05	-0.614172	0.0456313	0.0695417	-0.554642	0.0107752	0.019608	1.19907	0.000199458	0.000877642	0.584896	0.0284583	0.0418697	-1.75371	2.22776e-07	7.73823e-07		0.823201	0.474988	0.427778	1.62142	1.54261	1.77616	0.397116	-0.0771758	-0.357423	0.954093	1.4384	1.04641
ENSG00000084693	AGBL5	-0.561142	6.5853e-08	2.93802e-07	-0.425318	1.11532e-05	3.4752e-05	0.0769466	0.350656	0.422863	-0.0588778	0.489982	0.600974	-0.484196	2.81658e-06	8.21234e-06	0.135824	0.0941267	0.124004		4.72926	4.89601	4.96393	4.28343	4.3606	4.31125	4.48403	4.56156	4.33774	4.33819	4.34143	4.49016
ENSG00000204305	AGER	0.744935	5.09423e-05	0.000135328	0.330071	0.0638216	0.0937458	-0.0834531	0.54018	0.606677	0.331411	0.0408152	0.0830975	0.661482	0.000476272	0.000959893	-0.414864	0.00681075	0.0111452		2.25543	1.7554	2.00066	2.58448	2.75698	2.81044	2.12656	2.41658	2.40016	2.61663	2.91496	2.49667
ENSG00000173744	AGFG1	-0.141773	0.00813433	0.0142982	-0.17444	0.00200892	0.00410703	-0.252638	4.21711e-05	0.000130258	-0.219971	0.000290971	0.00122193	-0.394411	6.03188e-08	2.32135e-07	-0.0326673	0.515854	0.568239		6.48732	6.51028	6.47672	6.30688	6.34068	6.39903	6.31011	6.30531	6.33378	6.09303	6.19266	6.0266
ENSG00000106351	AGFG2	-0.195929	0.0585911	0.0854857	-0.516512	8.67349e-05	0.00023086	-0.413095	0.00111843	0.00253963	-0.0925127	0.458726	0.572346	-0.609024	2.02907e-05	5.17887e-05	-0.320583	0.00575713	0.00956284		4.04956	4.27758	4.32764	4.0407	3.85728	4.22959	3.72559	3.87798	3.59732	3.64162	3.39445	3.7697
ENSG00000164252	AGGF1	-0.157165	0.156767	0.205596	0.0508174	0.652563	0.710514	0.180357	0.110606	0.15568	-0.0276258	0.808637	0.862883	0.0231916	0.841451	0.867498	0.207983	0.0601568	0.0823092		3.72655	3.44265	3.47863	3.36915	3.47082	3.29063	3.37175	3.8198	3.57872	3.48409	3.59636	3.60047
ENSG00000006530	AGK	-0.175234	0.0517814	0.0764302	-0.00172354	0.984738	0.987762	0.129548	0.153157	0.206794	-0.0439621	0.634114	0.727169	-0.0456857	0.624371	0.671875	0.17351	0.0514462	0.071358		3.90471	4.02281	3.91081	3.69199	3.83315	3.77888	3.81088	4.04532	3.97949	3.97837	3.80256	3.87791
ENSG00000162688	AGL	1.16125	1.55621e-11	1.28347e-10	1.66559	4.51136e-15	8.87026e-14	0.686569	1.28719e-09	1.09475e-08	0.182233	0.0203944	0.0465162	1.84782	3.82827e-16	6.91141e-15	0.504336	3.79841e-07	1.2751e-06		3.15177	3.53327	3.32225	4.42622	4.39946	4.66416	4.98119	4.96205	5.05749	5.13892	5.20574	5.2164
ENSG00000092847	AGO1	-0.396101	2.97652e-06	9.84228e-06	-0.419529	2.84387e-06	9.88099e-06	0.00864618	0.903195	0.923247	0.0320746	0.667917	0.754175	-0.387454	1.18715e-05	3.1318e-05	-0.0234284	0.737259	0.774597		5.49793	5.63522	5.47551	5.23678	5.09113	5.09807	5.08512	4.99747	5.24422	5.17374	5.04449	5.19013
ENSG00000123908	AGO2	0.370444	4.44512e-05	0.000119357	0.455903	3.09681e-06	1.06873e-05	0.214146	0.00681895	0.0130175	0.128686	0.0943147	0.165533	0.58459	5.42855e-08	2.10498e-07	0.0854593	0.248555	0.297336		6.10347	6.04107	5.9249	6.25975	6.43389	6.45849	6.44867	6.29111	6.66012	6.60133	6.48528	6.69259
ENSG00000126070	AGO3	0.1547	0.121703	0.164846	0.144036	0.170656	0.224179	0.0457872	0.632243	0.693047	0.0564512	0.578005	0.680507	0.200487	0.0639552	0.0879771	-0.0106641	0.909646	0.923205		3.93487	4.20426	4.16033	4.04483	4.30904	4.42569	4.11868	4.23041	4.4097	4.29535	4.29438	4.34688
ENSG00000134698	AGO4	-0.0500468	0.505191	0.568578	0.145859	0.0675103	0.0985664	0.0654352	0.389322	0.462146	-0.130471	0.102498	0.176745	0.0153884	0.847754	0.872638	0.195906	0.0111405	0.0175226		4.47597	4.26321	4.48641	4.33149	4.35778	4.39658	4.54219	4.62712	4.51458	4.37978	4.49794	4.43155
ENSG00000204310	AGPAT1	-0.416258	6.61773e-06	2.07006e-05	0.192472	0.0133537	0.0230827	0.358117	6.60333e-05	0.000195067	-0.250613	0.00228325	0.00725022	-0.0581408	0.45254	0.508963	0.60873	6.17931e-09	2.78504e-08		4.99561	4.85187	4.9426	4.53577	4.3746	4.63047	5.06045	5.19351	5.11243	4.81975	4.81134	4.9607
ENSG00000169692	AGPAT2	-0.604335	3.84958e-09	2.11661e-08	-0.154274	0.0345133	0.0541784	0.247493	0.00223059	0.00472316	-0.202569	0.0100844	0.0257595	-0.356843	4.36389e-05	0.000105035	0.450062	8.07354e-07	2.55732e-06		5.40404	5.27593	5.4379	4.91498	4.72647	4.69492	5.27719	5.29429	5.10811	5.02436	4.9991	5.029
ENSG00000160216	AGPAT3	-0.147871	0.0295572	0.0459531	0.426207	4.93899e-07	1.99997e-06	0.388583	1.99828e-06	8.09174e-06	-0.185495	0.00690472	0.0187088	0.240712	0.00107016	0.00202874	0.574078	1.30493e-09	6.65196e-09		6.13952	6.18396	6.09018	6.0377	5.91483	6.01452	6.67108	6.37319	6.63107	6.36381	6.33064	6.42517
ENSG00000026652	AGPAT4	0.120175	0.266816	0.327566	-0.127942	0.284284	0.350305	-0.173516	0.123404	0.171302	0.0746021	0.538733	0.645813	-0.0533403	0.654906	0.700786	-0.248118	0.0298757	0.0433767		3.74369	3.86682	3.44868	3.813	3.74104	3.78298	3.54534	3.35709	3.65767	3.41301	3.7134	3.73377
ENSG00000155189	AGPAT5	1.12228	3.73347e-18	1.14053e-16	-0.313742	4.89696e-06	1.62766e-05	-0.80553	6.55606e-15	2.30543e-13	0.630495	9.29035e-12	2.61355e-10	0.316753	2.70098e-06	7.9059e-06	-1.43602	1.41423e-20	1.24842e-18		6.25458	6.27749	6.23496	7.33818	7.37043	7.41996	5.91822	5.96551	5.94201	6.5426	6.6861	6.50549
ENSG00000018510	AGPS	0.0236496	0.679277	0.728814	0.311899	1.02038e-05	3.19571e-05	0.11028	0.0616805	0.0929272	-0.177969	0.00427914	0.0124315	0.13393	0.0288004	0.0423633	0.28825	2.1532e-05	5.34749e-05		6.69099	6.65673	6.77042	6.74295	6.68093	6.77248	6.95823	7.1456	6.96064	6.75796	6.93207	6.85051
ENSG00000188157	AGRN	-0.461468	2.45804e-06	8.25581e-06	0.194674	0.0169529	0.0286767	0.518904	3.81318e-07	1.80773e-06	-0.137238	0.0836932	0.150207	0.0574364	0.459992	0.515939	0.656142	5.1723e-09	2.36195e-08		8.06644	7.91764	7.96589	7.59811	7.49934	7.46781	8.27338	7.93232	8.32257	8.08504	7.86743	8.1587
ENSG00000135744	AGT	1.12408	0.000794271	0.00169756	1.13684	0.00106983	0.00230457	-0.185006	0.484718	0.554755	-0.197767	0.47903	0.590712	0.939072	0.00717672	0.0117908	0.0127614	0.958771	0.965419		0.281782	0.0969877	-0.819903	0.774329	0.904151	0.772521	0.682211	0.938504	0.859647	0.691185	0.177033	0.881062
ENSG00000135049	AGTPBP1	-0.341297	0.0480961	0.0714851	-0.354821	0.0576895	0.0856695	0.289024	0.0984449	0.14062	0.302548	0.109284	0.186437	-0.0522723	0.766197	0.801514	-0.013524	0.938358	0.947612		2.57558	2.1168	2.55577	2.3907	2.10957	1.82464	1.85546	2.30789	2.08562	2.498	2.30459	2.28126
ENSG00000144891	AGTR1	-0.711817	9.91545e-06	2.99688e-05	-2.97216	1.59944e-12	1.81176e-11	-1.35502	3.81676e-07	1.80876e-06	0.905321	0.00321535	0.00975511	-2.06684	1.06055e-10	6.55166e-10	-2.26034	6.24058e-10	3.40928e-09		2.82138	2.91475	2.92987	2.32439	2.02687	2.26028	0.458821	-0.288486	-0.0959389	0.82862	0.755381	1.00681
ENSG00000177674	AGTRAP	-1.39754	3.19768e-15	5.24076e-14	0.104975	0.153172	0.20406	0.607347	6.62353e-07	2.97896e-06	-0.895171	4.33687e-11	1.0474e-09	-0.790196	8.07042e-10	4.28636e-09	1.50252	3.86268e-16	8.43726e-15		4.91469	4.78973	4.93181	3.50707	3.52204	3.4485	5.09487	4.99747	4.87635	3.99307	4.2172	4.11981
ENSG00000172482	AGXT	3.2542	8.33804e-10	5.10879e-09	-0.0940373	0.839827	0.872972	-0.41769	0.0463934	0.0720482	2.93055	2.10274e-08	2.6233e-07	2.83651	2.99875e-08	1.21161e-07	-3.34824	6.31605e-10	3.4461e-09		-0.988836	-1.22162	-1.56723	1.8648	1.48182	1.72599	-0.674991	-1.72662	-1.66547	1.33861	1.33592	1.15906
ENSG00000153207	AHCTF1	-0.0586911	0.300766	0.363549	-0.649811	6.39562e-11	5.3193e-10	-0.721197	8.52735e-12	1.22779e-10	-0.130077	0.0582442	0.111556	-0.779888	2.79241e-12	2.32701e-11	-0.59112	2.49025e-10	1.4689e-09		6.14276	6.0675	6.00734	6.05212	5.98405	5.99259	5.3543	5.37732	5.51442	5.20774	5.38965	5.30068
ENSG00000101444	AHCY	0.0170779	0.724795	0.76946	-0.265056	1.28034e-05	3.94426e-05	-0.0999063	0.0491588	0.0758386	0.182227	0.00109269	0.00385832	-0.0828284	0.104421	0.137481	-0.282134	4.05996e-06	1.14491e-05		7.04387	7.06977	7.00046	7.12049	6.9892	7.05455	6.72387	6.82165	6.77287	6.95722	6.91217	6.98776
ENSG00000168710	AHCYL1	-0.0194597	0.664684	0.715977	0.150874	0.00233434	0.00470989	0.156449	0.00162223	0.00354888	-0.0138851	0.757894	0.82421	0.136989	0.00524462	0.00881565	0.170334	0.000690481	0.0013404		7.43923	7.37444	7.43366	7.39461	7.43499	7.35954	7.60742	7.53581	7.55612	7.54468	7.55382	7.55954
ENSG00000158467	AHCYL2	0.608354	2.01507e-06	6.87627e-06	0.667332	9.05484e-07	3.48594e-06	0.352293	0.000334927	0.00084926	0.293315	0.00316044	0.00961351	0.960647	9.1232e-10	4.7879e-09	0.0589773	0.50459	0.556981		3.57202	3.5881	3.43653	4.10136	4.00861	4.25929	4.18408	4.02257	4.31544	4.38722	4.5843	4.49374
ENSG00000126705	AHDC1	-0.126138	0.061282	0.0890363	-0.253954	0.000611789	0.00138014	0.118194	0.0787723	0.115457	0.24601	0.000851936	0.00311565	-0.00794394	0.903554	0.919941	-0.127815	0.0586707	0.0804742		8.06346	8.03893	8.01883	7.94395	7.85788	7.94053	7.84693	7.59772	7.91065	8.09159	7.87601	8.12066
ENSG00000135541	AHI1	0.268577	0.000798215	0.00170513	0.0707893	0.356682	0.426569	-0.00857126	0.901573	0.92203	0.189216	0.0163956	0.038592	0.260005	0.00191371	0.00347158	-0.197787	0.0082091	0.0132321		4.76746	4.8195	4.83094	4.97024	5.0568	5.19653	4.76006	4.91032	4.96738	5.01959	5.14263	5.0704
ENSG00000124942	AHNAK	-0.681786	2.04505e-09	1.17542e-08	-0.287795	0.000767911	0.00170292	-0.0280648	0.712304	0.762269	-0.422056	7.4521e-06	4.83706e-05	-0.709851	9.17195e-10	4.81152e-09	0.393991	1.96097e-05	4.89765e-05		10.9603	10.8096	10.8075	10.1983	10.1818	10.1524	10.5734	10.328	10.8135	10.1637	10.0443	10.2401
ENSG00000185567	AHNAK2	1.35268	2.07073e-16	4.35943e-15	0.908855	2.29033e-12	2.51425e-11	-0.156941	0.0340554	0.0547211	0.286884	0.000418504	0.00167979	1.19574	4.49827e-15	6.61815e-14	-0.443825	1.19406e-06	3.67315e-06		7.29484	7.05595	7.05416	8.52981	8.42918	8.49025	8.11621	7.82876	8.16959	8.34817	8.21562	8.40964
ENSG00000106546	AHR	-0.494074	0.000120753	0.000297982	0.879057	2.065e-09	1.28811e-08	1.00199	5.17652e-10	4.81187e-09	-0.371138	0.000385824	0.00156581	0.507919	4.36067e-05	0.000104997	1.37313	1.68037e-13	1.89005e-12		4.14294	3.78871	3.64634	3.16452	3.34562	3.45878	4.68135	4.70061	4.70678	4.23893	4.31473	4.42406
ENSG00000100591	AHSA1	0.37468	4.95226e-07	1.90129e-06	0.203892	0.00170312	0.00353093	-0.0989629	0.084319	0.122618	0.071825	0.220371	0.327129	0.275717	7.80854e-05	0.000179959	-0.170788	0.00434621	0.00735186		5.80392	5.83466	5.80237	6.241	6.21091	6.11459	6.04055	6.08834	5.92983	6.11111	6.15553	6.01417
ENSG00000186063	AIDA	-0.775449	7.40062e-13	7.80939e-12	0.0464169	0.42431	0.494651	0.587809	4.25572e-10	4.05609e-09	-0.234057	0.00048205	0.00189563	-0.187641	0.00388623	0.00668868	0.821866	1.60655e-13	1.82142e-12		6.1492	6.23025	6.13224	5.3775	5.41078	5.39688	6.21609	6.30884	6.13054	5.88027	6.01128	6.06325
ENSG00000126878	AIF1L	5.49453	2.95884e-17	7.42611e-16	3.4082	4.39797e-12	4.55822e-11	-0.537843	1.73843e-07	8.84417e-07	1.54849	1.34733e-13	5.98811e-12	4.95669	4.33686e-16	7.7207e-15	-2.08633	2.76461e-17	8.17253e-16		-0.778496	0.602223	-0.100178	5.27239	5.29334	5.34657	3.09888	3.45379	3.1618	4.65086	4.87668	4.81643
ENSG00000156709	AIFM1	0.0848987	0.171681	0.222673	0.0952161	0.142642	0.191613	0.152215	0.0161808	0.0282981	0.141898	0.0299773	0.0640262	0.237114	0.000908769	0.00173979	0.0103173	0.862272	0.882684		5.09243	5.12517	5.20514	5.28115	5.22234	5.20113	5.23592	5.30847	5.19416	5.4111	5.44917	5.31291
ENSG00000042286	AIFM2	-0.0459285	0.534781	0.596064	0.281016	0.000820289	0.00180693	0.425241	2.4184e-06	9.61648e-06	0.098297	0.180456	0.279235	0.379313	2.96806e-05	7.36262e-05	0.326944	7.81869e-05	0.000176943		4.82897	4.66411	4.68444	4.68593	4.72429	4.60756	4.97328	5.11235	4.92136	5.15426	4.95656	5.1292
ENSG00000146416	AIG1	-0.519049	1.01033e-06	3.66454e-06	-0.372016	0.000185217	0.000463586	0.176057	0.0520773	0.079796	0.0290238	0.749947	0.818147	-0.342993	0.000532715	0.00106427	0.147033	0.0956175	0.125813		4.29017	4.29181	4.28081	3.79353	3.71487	3.80731	3.97825	3.91551	3.86129	3.9129	4.16584	3.83898
ENSG00000164022	AIMP1	0.151549	0.0290312	0.0452617	0.226365	0.00247159	0.0049548	-0.128507	0.062767	0.0943865	-0.203324	0.00605841	0.0167129	0.0230418	0.744446	0.782347	0.0748166	0.248221	0.296965		5.58845	5.38834	5.40552	5.48158	5.71143	5.60781	5.62547	5.72604	5.6836	5.53343	5.49744	5.39763
ENSG00000106305	AIMP2	-0.301562	0.00111036	0.00231966	-0.0319355	0.707101	0.758095	0.0841577	0.335578	0.407503	-0.185469	0.0444454	0.0890376	-0.217404	0.0207901	0.0313496	0.269626	0.00280859	0.00493073		4.48619	4.56995	4.47457	4.24809	4.30319	4.08117	4.41176	4.57725	4.45121	4.36102	4.43116	4.12906
ENSG00000110711	AIP	0.0561474	0.312585	0.375301	0.0276338	0.628129	0.689009	0.120681	0.0345505	0.0554124	0.149194	0.0130973	0.0320422	0.176828	0.00441537	0.00751553	-0.0285135	0.600705	0.64974		5.72846	5.77006	5.83284	5.85365	5.8671	5.79587	5.87219	5.84264	5.72085	5.98813	5.96481	5.92405
ENSG00000232434	AJM1	0.192908	0.0152194	0.0251788	0.737535	2.70193e-10	1.98648e-09	0.662877	3.78891e-10	3.663e-09	0.11825	0.0884328	0.15694	0.855785	1.33841e-11	9.84581e-11	0.544627	1.53325e-08	6.44017e-08		4.79649	4.76275	4.76928	4.95717	4.87767	5.06482	5.53705	5.35928	5.61829	5.59253	5.57542	5.70342
ENSG00000129474	AJUBA	0.393483	1.83581e-09	1.06472e-08	0.292425	4.48731e-07	1.82631e-06	-0.166819	0.000682437	0.00162123	-0.0657614	0.142074	0.230283	0.226664	2.20067e-05	5.58126e-05	-0.101057	0.0266565	0.0391108		7.79259	7.77848	7.81296	8.1849	8.15702	8.22288	8.07862	8.09004	8.09298	8.01926	7.97684	8.06602
ENSG00000106992	AK1	1.29194	1.03112e-12	1.05841e-11	0.806695	6.53655e-08	3.08396e-07	0.0369003	0.642724	0.702897	0.522148	3.48256e-06	2.44256e-05	1.32884	1.38855e-12	1.22407e-11	-0.485248	4.37668e-06	1.22773e-05		3.78566	3.33684	3.59257	4.76805	4.78006	4.98708	4.49511	4.28877	4.30793	4.8225	4.97373	4.88901
ENSG00000004455	AK2	0.0121633	0.812396	0.845863	-0.198189	0.000738226	0.00164307	-0.384292	8.33684e-08	4.53899e-07	-0.17394	0.00286949	0.008861	-0.372129	1.88989e-07	6.71962e-07	-0.210352	0.000341263	0.000696677		7.15612	7.11315	7.13254	7.15046	7.1275	7.15947	6.86659	7.05673	6.88755	6.74282	6.84029	6.71426
ENSG00000147853	AK3	0.0824473	0.146084	0.193328	0.072212	0.214033	0.27347	-0.0830087	0.146585	0.199118	-0.0727734	0.213974	0.320037	-0.000561454	0.992338	0.99422	-0.0102353	0.85154	0.873024		5.88146	5.85556	5.89745	6.01055	5.88775	5.98905	5.88769	6.03109	5.93958	5.81008	5.93882	5.90264
ENSG00000162433	AK4	-2.09957	5.23945e-25	1.67663e-22	-1.52613	1.1427e-21	1.46266e-19	-1.21657	1.04701e-15	4.62129e-14	-1.79	8.75521e-20	4.31946e-17	-3.31613	8.52451e-27	9.09281e-24	0.573434	4.89367e-11	3.33719e-10		7.56868	7.62632	7.53939	5.46628	5.53815	5.43641	6.08526	6.02966	6.04275	4.34202	4.18808	4.23994
ENSG00000154027	AK5	-0.0145999	0.763771	0.803243	-0.224835	0.000111229	0.000290557	0.115431	0.0239382	0.0400499	0.325666	5.82801e-07	4.92163e-06	0.100831	0.0499331	0.0703283	-0.210235	0.000194892	0.000413152		6.91836	6.88894	6.89558	6.95064	6.81738	6.89153	6.69772	6.72103	6.61213	7.02374	7.00902	6.97178
ENSG00000085231	AK6	-0.34136	0.0142481	0.0237561	-0.198656	0.157905	0.209557	0.0336577	0.80925	0.845998	-0.109046	0.457181	0.570743	-0.307703	0.0405044	0.0579216	0.142704	0.289063	0.340043		2.9598	2.95106	3.35491	2.96133	2.79078	2.64929	2.95641	3.03216	2.82542	2.61663	2.96732	2.94721
ENSG00000155085	AK9	0.475393	0.0174345	0.0285044	0.629615	0.00331381	0.00647683	0.283138	0.0981223	0.14023	0.128916	0.46328	0.576398	0.758531	0.000637379	0.00125495	0.154222	0.356479	0.409341		1.74465	1.58099	1.44324	2.02369	1.8932	2.17558	1.76064	2.36326	2.41422	2.39848	2.2208	2.26457
ENSG00000121057	AKAP1	1.18534	5.87274e-16	1.12196e-14	0.00531313	0.944672	0.9561	-0.57568	7.17502e-10	6.44945e-09	0.604342	6.95768e-09	9.7974e-08	0.609655	7.39759e-09	3.27078e-08	-1.18002	4.65004e-16	1.00203e-14		4.49634	4.48169	4.48936	5.69212	5.65174	5.67216	4.41565	4.5175	4.54685	5.09872	4.95656	5.19013
ENSG00000108599	AKAP10	-0.0640734	0.376731	0.441904	0.291353	0.000431473	0.00100179	0.346378	3.45809e-05	0.000108542	-0.00904822	0.897985	0.929802	0.282305	0.000713353	0.00138958	0.355426	1.87245e-05	4.68846e-05		4.70759	4.83901	4.89897	4.74542	4.74168	4.80373	5.00465	5.14694	5.20026	5.08278	5.23451	5.05106
ENSG00000023516	AKAP11	-0.217416	0.00329085	0.00627575	-0.12762	0.0785201	0.112877	-0.0380832	0.591044	0.65416	-0.12788	0.0897395	0.158787	-0.255499	0.00157433	0.00289075	0.0897964	0.194194	0.238595		5.29492	5.46149	5.30045	5.12629	5.15417	5.12252	5.06045	5.24109	5.36135	5.06897	5.11194	5.11298
ENSG00000131016	AKAP12	1.16235	4.42419e-14	5.87444e-13	0.177888	0.0518187	0.0778131	-1.53546	5.9991e-16	2.91972e-14	-0.551003	3.8865e-06	2.70365e-05	-0.373115	0.000687502	0.0013429	-0.984459	7.27712e-13	7.21782e-12		4.76746	4.45243	4.61333	5.85834	5.81876	5.62046	4.72909	4.71842	4.88142	4.30716	4.15083	4.20538
ENSG00000170776	AKAP13	0.61284	2.49336e-10	1.67445e-09	-0.283151	0.000139579	0.000358038	-0.548501	2.368e-09	1.89322e-08	0.34749	1.01264e-05	6.3383e-05	0.0643393	0.315351	0.370321	-0.895991	7.92457e-14	9.50651e-13		7.06532	6.89982	6.87546	7.55104	7.59573	7.51965	6.67515	6.50212	6.79319	7.05326	6.91329	7.04202
ENSG00000197976	AKAP17A	0.306152	1.40276e-05	4.12861e-05	0.248375	0.000260205	0.000631998	0.108156	0.063381	0.0952315	0.165932	0.00760962	0.0203568	0.414307	1.97004e-07	6.97937e-07	-0.0577764	0.308378	0.360182		6.09682	5.98671	6.07458	6.31373	6.4245	6.33492	6.29539	6.31119	6.29536	6.58364	6.46265	6.35003
ENSG00000179841	AKAP5	-0.974245	0.000162007	0.000391114	0.476652	0.0186739	0.0313271	-0.19282	0.469527	0.541047	-1.64372	2.77253e-07	2.54762e-06	-1.16706	8.86433e-05	0.00020236	1.4509	1.90685e-07	6.7313e-07		1.44276	1.54975	1.86211	0.888884	0.433551	0.868143	2.06836	1.94628	2.31278	0.308088	1.04248	0.420634
ENSG00000151320	AKAP6	2.22615	1.04591e-14	1.55671e-13	2.02303	1.90002e-13	2.63891e-12	-0.859572	9.76138e-09	6.64251e-08	-0.656454	2.57147e-06	1.86275e-05	1.36658	2.53006e-09	1.21656e-08	-0.203118	0.0329689	0.047528		3.23895	2.6312	2.56697	5.01297	4.86978	5.03422	4.74775	4.84699	4.72099	3.88691	4.48603	4.1105
ENSG00000118507	AKAP7	1.36216	3.52631e-11	2.72236e-10	-0.210561	0.190691	0.246799	-1.23247	1.9954e-10	2.05977e-09	0.340253	0.0375172	0.07738	0.129692	0.400002	0.4569	-1.57272	3.3361e-12	2.89702e-11		2.15652	2.57025	2.54449	3.85118	3.68372	3.88175	2.32185	2.06235	2.32772	2.55193	2.48304	2.67144
ENSG00000105127	AKAP8	0.247529	0.000342596	0.000780428	0.294856	6.28279e-05	0.000171654	0.272347	6.74598e-05	0.00019896	0.225021	0.000789853	0.00292454	0.519877	7.56663e-09	3.3386e-08	0.0473263	0.417138	0.470719		5.4827	5.36161	5.46208	5.65618	5.63555	5.75371	5.64052	5.83123	5.72368	5.92183	5.94537	5.99406
ENSG00000011243	AKAP8L	0.487933	4.4336e-07	1.71546e-06	0.687134	1.2048e-09	7.82018e-09	0.29802	0.00012927	0.000358214	0.0988193	0.155887	0.247747	0.785953	9.04883e-11	5.66105e-10	0.199201	0.00542066	0.00904031		4.80876	4.80965	5.03418	5.40343	5.26956	5.49126	5.65542	5.56022	5.5451	5.7363	5.70699	5.6173
ENSG00000127914	AKAP9	1.2647	4.56037e-15	7.25126e-14	1.03265	9.34828e-13	1.1183e-11	0.511197	2.48806e-08	1.53185e-07	0.743248	3.58143e-11	8.7989e-10	1.77589	1.62314e-18	5.30006e-17	-0.232051	0.00186791	0.00338036		4.95204	4.96274	5.01387	6.09352	6.29061	6.3384	5.86935	6.00666	6.15168	6.67685	6.83678	6.76186
ENSG00000166452	AKIP1	0.0273323	0.619133	0.675437	0.0669028	0.243635	0.306424	-0.0668308	0.235992	0.301265	-0.106401	0.0724574	0.133408	-0.0394985	0.49929	0.553758	0.0395705	0.465481	0.518868		5.6914	5.5371	5.65541	5.65078	5.65059	5.66219	5.71512	5.72252	5.64835	5.54511	5.60877	5.61566
ENSG00000174574	AKIRIN1	0.27974	1.47969e-05	4.33411e-05	0.685078	9.51512e-13	1.13508e-11	0.336714	5.24242e-07	2.40474e-06	-0.0686239	0.187579	0.288492	0.616454	1.241e-11	9.17669e-11	0.405338	1.60592e-08	6.71759e-08		6.13466	6.09074	6.20392	6.3748	6.42383	6.4763	6.77556	6.87183	6.84536	6.69868	6.81432	6.78179
ENSG00000135334	AKIRIN2	0.166749	0.0032617	0.00622851	-0.0437114	0.418334	0.488699	0.0805687	0.124861	0.173048	0.291029	9.01628e-06	5.73031e-05	0.247317	8.23968e-05	0.000189214	-0.21046	0.000356968	0.000726421		6.25159	6.20416	6.31433	6.4096	6.3773	6.49014	6.2698	6.23779	6.14326	6.49779	6.52221	6.50194
ENSG00000106948	AKNA	-0.572299	6.55263e-06	2.0512e-05	-0.135493	0.193389	0.249862	0.701378	2.39919e-07	1.18469e-06	0.264572	0.0144652	0.0347709	0.129079	0.206695	0.254003	0.436806	0.00024102	0.000503519		4.05643	3.69902	3.88867	3.15692	3.46035	3.27908	3.62152	3.79316	3.79834	4.01243	4.06533	3.94753
ENSG00000117448	AKR1A1	-0.229254	0.000216612	0.000510802	0.246374	9.25011e-05	0.000245188	0.557572	7.10016e-11	8.1655e-10	0.0819446	0.128226	0.212163	0.328319	1.94335e-06	5.81189e-06	0.475628	1.53006e-09	7.70751e-09		5.9083	5.97059	5.96036	5.69868	5.76556	5.69407	6.22055	6.2513	6.11771	6.25827	6.32897	6.25289
ENSG00000085662	AKR1B1	0.649254	4.20527e-13	4.65233e-12	-0.0699225	0.167917	0.221011	-0.161157	0.00218406	0.00463462	0.558019	1.56458e-11	4.18034e-10	0.488097	2.7035e-10	1.55039e-09	-0.719176	3.93262e-14	5.07434e-13		6.90128	6.90754	7.00664	7.59072	7.60318	7.57561	6.88637	6.91184	6.8172	7.48615	7.43102	7.36872
ENSG00000198074	AKR1B10	3.30886	5.64509e-11	4.20384e-10	-1.2887	0.0135441	0.0233708	-1.2875	4.83703e-07	2.23274e-06	3.31005	3.22509e-08	3.80472e-07	2.02135	2.81038e-06	8.19986e-06	-4.59755	1.41919e-11	1.08907e-10		0.281782	-1.02071	-0.17281	3.11045	2.75698	2.71935	-1.33586	-1.2132	-1.66547	1.64191	2.03703	1.22955
ENSG00000187134	AKR1C1	3.10714	1.01835e-16	2.27883e-15	-1.07049	0.000271063	0.000655757	-1.16605	4.61878e-12	7.13153e-11	3.01157	2.86069e-13	1.18501e-11	1.94108	2.47336e-11	1.71594e-10	-4.17762	4.89082e-17	1.33766e-15		1.44276	1.7554	2.08095	5.02346	4.80715	4.86102	0.829631	0.837854	0.685077	3.92827	3.52827	3.65272
ENSG00000151632	AKR1C2	1.99137	1.76628e-08	8.71226e-08	-0.965347	0.0116372	0.0203082	-1.07192	1.91446e-05	6.36332e-05	1.8848	5.06727e-06	3.39943e-05	0.919454	0.00340726	0.00591843	-2.95672	2.6132e-10	1.53365e-09		0.184732	-0.298241	0.522828	1.91973	2.21293	2.09881	-0.814029	-0.288486	-0.937745	1.2759	1.04248	0.790693
ENSG00000196139	AKR1C3	1.70108	2.83706e-15	4.71004e-14	-1.3102	1.0649e-08	5.81021e-08	-0.910722	1.07798e-10	1.18134e-09	2.10056	1.74968e-13	7.61765e-12	0.790356	2.32308e-07	8.11114e-07	-3.01128	9.05171e-18	3.11457e-16		3.81027	3.42555	3.8571	5.35443	5.36663	5.48624	2.21862	2.64226	2.40016	4.68747	4.44353	4.33093
ENSG00000053371	AKR7A2	-0.718398	9.92034e-14	1.23043e-12	-0.431022	6.17766e-09	3.52694e-08	0.117358	0.0346466	0.0555347	-0.170018	0.00371516	0.0110245	-0.601039	1.40922e-11	1.03192e-10	0.287376	6.77574e-06	1.83788e-05		6.34438	6.37204	6.39585	5.68421	5.64944	5.63412	5.89189	5.95504	5.97796	5.76084	5.83697	5.73556
ENSG00000142208	AKT1	-0.10472	0.0230994	0.0367752	0.140689	0.00332777	0.00649817	0.206607	6.53605e-05	0.000193258	-0.0388024	0.379818	0.495451	0.101886	0.0275378	0.0406369	0.245409	6.07938e-06	1.66426e-05		8.06772	8.05258	8.005	7.9794	7.92531	7.90574	8.19793	8.18177	8.16622	8.15368	8.16654	8.11018
ENSG00000204673	AKT1S1	0.177222	0.00260291	0.00508582	0.523991	3.80957e-10	2.69704e-09	0.597118	1.50009e-11	2.03618e-10	0.250349	5.88891e-05	0.000304189	0.77434	8.23731e-14	9.16848e-13	0.346768	4.99741e-07	1.64439e-06		6.91931	6.8772	6.8794	7.13023	7.01043	7.06552	7.47417	7.4247	7.34662	7.69867	7.55025	7.7379
ENSG00000105221	AKT2	0.0691459	0.159906	0.209178	-0.297866	1.91381e-06	6.89662e-06	-0.205048	0.000244371	0.000637965	0.161963	0.0027445	0.00853074	-0.135903	0.00973365	0.0156129	-0.367011	4.81074e-08	1.86091e-07		7.59489	7.51802	7.55493	7.67296	7.63639	7.56555	7.33095	7.1762	7.2646	7.43459	7.39961	7.42285
ENSG00000117020	AKT3	0.04128	0.46804	0.532526	0.506269	2.11896e-09	1.31791e-08	0.252291	9.86988e-05	0.000281871	-0.212698	0.000644451	0.00244125	0.293571	3.04575e-05	7.54511e-05	0.464989	3.27616e-09	1.55257e-08		5.27443	5.33667	5.31214	5.31399	5.32685	5.40885	5.78754	5.7931	5.86091	5.58931	5.57823	5.63364
ENSG00000166971	AKTIP	-0.207241	0.0350049	0.0534936	-0.140977	0.162196	0.214319	0.181912	0.0652398	0.0975776	0.115648	0.254638	0.366056	-0.0253285	0.799145	0.831225	0.0662638	0.486291	0.538827		4.25475	4.23894	4.2842	4.06121	4.05455	4.05432	4.04012	4.42944	3.94115	4.119	4.36113	4.27786
ENSG00000148218	ALAD	0.124696	0.0349879	0.0534805	-0.0974593	0.110155	0.151938	0.107725	0.0618325	0.0931344	0.32988	6.20076e-06	4.09756e-05	0.232421	0.000489684	0.000984753	-0.222155	0.000519103	0.00102697		5.6511	5.63335	5.77729	5.82875	5.87303	5.7558	5.61703	5.64085	5.53869	5.93711	5.95836	5.89045
ENSG00000023330	ALAS1	0.394948	5.57045e-06	1.76271e-05	0.889322	1.22191e-12	1.42966e-11	0.639349	1.13698e-10	1.23963e-09	0.144975	0.025395	0.0558899	1.0343	4.40426e-14	5.11102e-13	0.494374	1.65382e-08	6.89765e-08		4.69001	4.73177	4.76685	5.22955	5.09789	5.06986	5.67992	5.49974	5.67633	5.80731	5.71722	5.76256
ENSG00000170017	ALCAM	-2.16375	1.03429e-25	4.13716e-23	-1.05428	2.85167e-18	1.27182e-16	0.192019	0.00092415	0.00213792	-0.917446	4.07176e-16	4.16948e-14	-1.97173	2.22247e-24	6.05268e-22	1.10946	2.1621e-18	8.56807e-17		8.4008	8.39801	8.36369	6.2147	6.14709	6.31172	7.34531	7.29901	7.35485	6.41655	6.37007	6.45398
ENSG00000161618	ALDH16A1	-0.695751	4.15383e-09	2.2683e-08	-1.06231	1.15263e-11	1.09774e-10	-0.0131091	0.885178	0.908822	0.353447	0.00162863	0.00544742	-0.70886	2.09893e-08	8.67214e-08	-0.366556	0.000537429	0.00106159		4.92975	5.02936	4.96816	4.39425	4.17465	4.297	4.04515	3.80654	3.89677	4.35724	3.98294	4.36656
ENSG00000059573	ALDH18A1	-0.279574	1.09493e-05	3.28684e-05	0.263939	2.36203e-05	6.9622e-05	0.630709	2.97133e-12	4.73048e-11	0.0871964	0.0981865	0.170899	0.351135	3.32686e-07	1.12715e-06	0.543513	6.68326e-11	4.43242e-10		7.28243	7.22983	7.28989	7.10032	6.9439	6.92295	7.61252	7.48419	7.49706	7.61406	7.63024	7.61202
ENSG00000165092	ALDH1A1	0.70239	1.58452e-11	1.3043e-10	-0.186843	0.0114956	0.0200932	-1.19119	8.22509e-16	3.72018e-14	-0.301958	0.000384503	0.00156193	-0.488801	4.89654e-07	1.6141e-06	-0.889233	1.19423e-13	1.38965e-12		5.12222	5.0712	5.21051	5.83472	5.79293	5.89946	4.89731	5.06304	4.91642	4.64157	4.76772	4.59066
ENSG00000137124	ALDH1B1	0.918935	3.48339e-17	8.59103e-16	-0.287548	2.02801e-06	7.27333e-06	-0.931234	2.84026e-17	2.37617e-15	0.275249	4.21029e-06	2.89724e-05	-0.012299	0.795148	0.827605	-1.20648	5.72709e-20	3.92014e-18		7.01416	6.98256	7.06752	7.94505	7.91169	7.96664	6.73327	6.73684	6.73556	7.03739	6.9441	7.04018
ENSG00000136010	ALDH1L2	-2.23989	1.11448e-20	6.80676e-19	-0.0319509	0.598335	0.661714	1.496	8.83663e-16	3.94108e-14	-0.711934	7.30796e-11	1.66149e-09	-0.743885	3.1961e-11	2.16915e-10	2.20794	1.46409e-20	1.26624e-18		5.6259	5.46986	5.50637	3.19453	3.3513	3.33593	5.53705	5.43445	5.51279	4.72316	4.86752	4.79625
ENSG00000111275	ALDH2	-0.39672	0.0627391	0.0909468	-0.417138	0.0689466	0.100446	-0.00167971	0.993958	0.995578	0.0187377	0.936913	0.958212	-0.3984	0.0876976	0.11753	-0.0204174	0.925043	0.936784		1.06052	1.93535	1.58214	1.30115	1.20926	1.04225	1.04611	1.39334	1.05179	1.14164	1.2256	1.15906
ENSG00000072210	ALDH3A2	0.332501	1.49478e-05	4.3753e-05	-0.68644	7.0142e-10	4.75842e-09	-0.222389	0.00139815	0.00310162	0.796551	3.04396e-11	7.63974e-10	0.110112	0.109638	0.143787	-1.01894	3.95659e-14	5.10013e-13		5.53038	5.45729	5.55778	5.89992	5.91483	5.73798	4.82593	4.82415	4.84555	5.63062	5.7673	5.52221
ENSG00000006534	ALDH3B1	-0.0441244	0.450399	0.514925	-0.0813932	0.175766	0.229854	-0.250516	0.000242587	0.000633567	-0.213247	0.00142086	0.00484341	-0.29464	4.21837e-05	0.000101839	-0.0372688	0.522417	0.574381		7.11885	6.86059	6.99166	6.99395	6.92738	6.91178	6.94009	6.86465	6.91377	6.62747	6.6398	6.80506
ENSG00000159423	ALDH4A1	-0.0485682	0.548834	0.609233	0.332766	0.000353829	0.000836229	0.231654	0.00699433	0.0132968	-0.149681	0.0719718	0.132686	0.183085	0.0389043	0.0558143	0.381334	3.07685e-05	7.45621e-05		4.25475	4.41825	4.15292	4.31792	4.22188	4.12377	4.64863	4.58504	4.55639	4.47708	4.38699	4.45381
ENSG00000112294	ALDH5A1	-0.771727	0.0143917	0.0239612	0.130886	0.638099	0.698151	0.517069	0.109173	0.153918	-0.385544	0.201212	0.304326	-0.254658	0.404181	0.46118	0.902613	0.00422818	0.00716926		1.00475	0.975681	0.654603	0.0714376	0.150746	0.167297	0.397116	1.52866	1.05179	0.539267	0.0533003	1.04641
ENSG00000119711	ALDH6A1	0.135754	0.16933	0.220043	-0.718563	2.16483e-06	7.71432e-06	-0.691672	1.38842e-06	5.86525e-06	0.162644	0.221926	0.32897	-0.555919	7.96783e-05	0.000183267	-0.854317	3.58171e-08	1.41215e-07		3.63767	3.55702	3.77258	3.84647	3.71926	3.85477	2.83368	2.92584	3.09353	3.19306	2.80416	3.23112
ENSG00000164904	ALDH7A1	-0.402636	1.69005e-07	6.99407e-07	-0.0292123	0.611324	0.673577	0.188611	0.00307964	0.00635592	-0.184813	0.00374989	0.0110974	-0.214025	0.00110815	0.0020964	0.373423	5.49261e-07	1.79534e-06		6.45257	6.53142	6.58118	6.0765	6.11242	6.17894	6.49175	6.62141	6.38466	6.32755	6.33894	6.27389
ENSG00000143149	ALDH9A1	-0.905711	3.669e-16	7.41914e-15	0.061234	0.215228	0.274832	0.57043	1.99226e-11	2.6128e-10	-0.396515	1.86471e-08	2.35852e-07	-0.335281	3.99971e-07	1.33644e-06	0.966945	6.60901e-17	1.73707e-15		6.96569	7.01651	7.03009	6.07951	6.11158	6.10971	7.02987	7.16391	7.0095	6.68139	6.67564	6.65466
ENSG00000149925	ALDOA	-1.29177	7.34094e-12	6.40955e-11	-0.525362	2.90149e-05	8.42347e-05	0.0492497	0.711923	0.762116	-0.717162	7.21632e-06	4.70785e-05	-1.24252	1.94351e-10	1.14535e-09	0.766412	5.05381e-07	1.66004e-06		4.75484	4.39207	4.66373	3.56565	3.13146	3.29063	4.07502	3.90311	4.22659	3.23488	3.38164	3.48994
ENSG00000109107	ALDOC	-2.16388	2.20447e-08	1.06803e-07	-1.7517	9.7308e-07	3.71919e-06	-0.950798	0.0348194	0.0557808	-1.36298	0.00380722	0.0112468	-3.11468	1.49088e-08	6.29187e-08	0.412184	0.226682	0.273884		2.85331	2.6312	2.06524	0.649886	-0.01459	0.481394	0.119946	1.39334	0.775001	-0.215041	-1.05855	-0.466986
ENSG00000033011	ALG1	-0.306987	0.000638449	0.00138581	0.15655	0.0577598	0.0857586	0.525169	3.92551e-07	1.85275e-06	0.0616312	0.43332	0.548459	0.218181	0.0113282	0.0179768	0.463537	2.27635e-06	6.68286e-06		4.42376	4.40522	4.35373	4.07741	4.08212	4.09112	4.63867	4.55761	4.44779	4.74068	4.54464	4.50799
ENSG00000139133	ALG10	-0.747565	0.00268139	0.00522561	-1.32865	3.6738e-05	0.000104709	-0.516739	0.075051	0.110547	0.0643438	0.838652	0.886259	-1.2643	8.78609e-05	0.000200753	-0.581083	0.043325	0.0609548		1.311	1.67083	1.44324	0.309443	0.808375	1.122	0.458821	0.417232	-0.177945	0.369447	0.177033	0.227466
ENSG00000175548	ALG10B	-0.143464	0.232124	0.289985	-1.25641	2.22208e-08	1.14411e-07	-0.938761	1.5431e-06	6.42332e-06	0.174187	0.352008	0.467445	-1.08222	2.65019e-07	9.15339e-07	-1.11295	1.07254e-07	3.92468e-07		3.23895	3.39072	3.16168	2.99583	3.04305	3.27908	2.33836	1.87187	1.83692	2.35363	2.24928	1.96735
ENSG00000253710	ALG11	-0.00619943	0.956433	0.965104	-0.0383935	0.753555	0.798326	-0.0197339	0.865182	0.893235	0.0124602	0.920415	0.946366	-0.0259333	0.83579	0.863029	-0.032194	0.776054	0.80724		3.35501	3.26173	3.32225	3.51898	3.27572	3.15817	3.05959	3.27285	3.46848	3.29936	3.1893	3.33069
ENSG00000182858	ALG12	-0.208975	0.028183	0.0440682	0.274392	0.00516036	0.00965744	0.54262	1.50444e-06	6.28488e-06	0.0592528	0.501279	0.611316	0.333645	0.00113845	0.00214771	0.483367	6.75886e-06	1.83408e-05		4.33043	4.19419	4.12289	4.06528	3.99417	3.93057	4.55638	4.30771	4.53724	4.56822	4.32814	4.63029
ENSG00000101901	ALG13	0.0226109	0.769356	0.808062	0.0401838	0.62089	0.682414	-0.0522717	0.507634	0.576601	-0.0698446	0.400446	0.51634	-0.0296607	0.723458	0.763041	0.0175729	0.816517	0.842814		4.56543	4.74217	4.5943	4.60724	4.73952	4.61906	4.50976	4.80094	4.71816	4.66623	4.5273	4.59066
ENSG00000172339	ALG14	-0.603469	1.51602e-05	4.43443e-05	-0.13721	0.235435	0.297401	-0.0399445	0.758129	0.802585	-0.506204	0.000550887	0.00213245	-0.643414	3.04941e-05	7.55125e-05	0.46626	0.000397159	0.000800572		3.32116	3.24233	3.39315	2.56163	2.86407	2.74477	3.0192	3.25345	3.29695	2.62922	2.82323	2.67144
ENSG00000119523	ALG2	-0.186849	0.00590247	0.0106893	0.0279183	0.665053	0.721352	-0.0577442	0.382124	0.454825	-0.272512	0.00037315	0.00151967	-0.244594	0.00122474	0.00230033	0.214768	0.00173131	0.00314864		5.23558	5.34579	5.25791	5.17037	5.10463	5.0152	5.3173	5.23863	5.35953	4.96845	5.02815	5.11064
ENSG00000214160	ALG3	-0.0586804	0.387731	0.452865	-0.056717	0.424036	0.494457	0.271669	0.000348472	0.000881509	0.269705	0.00060376	0.00230415	0.212988	0.00492244	0.00831889	0.0019634	0.976677	0.979739		5.32084	5.27832	5.23177	5.21315	5.26054	5.16707	5.3543	5.26794	5.03946	5.49952	5.47351	5.47584
ENSG00000120697	ALG5	-0.0852575	0.238668	0.296943	0.0852591	0.254876	0.318675	0.013449	0.854307	0.884218	-0.157068	0.0463272	0.0921934	-0.0718084	0.357138	0.413961	0.170517	0.0204062	0.0306752		4.33043	4.3788	4.33747	4.24451	4.24035	4.30557	4.38021	4.52561	4.40618	4.30716	4.26679	4.25269
ENSG00000088035	ALG6	-0.444958	0.00354053	0.00670793	-0.754089	7.17166e-05	0.000194115	-0.124637	0.431595	0.50341	0.184493	0.300939	0.416002	-0.569596	0.00126924	0.00237902	-0.30913	0.0616307	0.0840567		2.93017	3.06591	2.71521	2.49084	2.5652	2.28359	2.14545	2.39902	1.91811	2.12367	2.59821	2.34616
ENSG00000159063	ALG8	-0.229564	0.00673229	0.0120421	-0.264876	0.00371689	0.00718023	-0.157666	0.0707236	0.104897	-0.122355	0.178088	0.276473	-0.38723	0.000138523	0.000306235	-0.0353117	0.662531	0.706553		4.64512	4.70012	4.67671	4.30077	4.44794	4.57486	4.3108	4.53368	4.40266	4.18448	4.41239	4.31886
ENSG00000086848	ALG9	-0.323934	0.0310602	0.0480448	0.389796	0.00858062	0.0153891	0.582236	0.000251113	0.000654634	-0.131494	0.327025	0.442299	0.258301	0.080452	0.10873	0.71373	1.1995e-05	3.10802e-05		2.55631	2.64605	2.70511	2.26906	2.38879	2.32911	2.95641	2.91353	3.20288	2.64171	3.05057	3.08667
ENSG00000100601	ALKBH1	-0.00681929	0.959994	0.96767	0.0193092	0.8935	0.91619	0.20975	0.122089	0.169752	0.183621	0.199902	0.302954	0.202931	0.166265	0.209097	0.0261285	0.844178	0.866727		2.80514	3.05482	3.13936	2.66171	3.11821	3.23192	3.0192	3.21383	2.93676	3.29936	3.17453	3.18751
ENSG00000189046	ALKBH2	0.523362	1.49819e-06	5.27127e-06	0.188301	0.0512068	0.0770298	-0.0375794	0.633449	0.69431	0.297481	0.00203968	0.00659791	0.485783	1.29962e-05	3.41162e-05	-0.335061	0.000301859	0.00062249		3.72655	3.7685	3.56492	4.21919	4.17145	4.19004	3.81678	3.84595	3.90675	4.06901	4.27373	4.16548
ENSG00000166199	ALKBH3	-0.105875	0.364369	0.429261	0.00217975	0.985721	0.988347	-0.0745489	0.540627	0.606967	-0.182604	0.159239	0.252104	-0.180424	0.166219	0.20906	0.108055	0.351707	0.404224		3.7179	3.69902	3.35491	3.47074	3.49666	3.39599	3.60114	3.52835	3.54716	3.08746	3.66137	3.50423
ENSG00000160993	ALKBH4	-0.0415508	0.632794	0.687994	-0.015689	0.864784	0.893326	0.185639	0.0380716	0.0604011	0.159777	0.0884738	0.156949	0.144088	0.126308	0.163308	0.0258618	0.763126	0.796184		3.57202	3.71319	3.7234	3.71288	3.62402	3.59545	3.61475	3.73138	3.65767	3.78925	3.82165	3.86135
ENSG00000091542	ALKBH5	-0.155748	0.0106123	0.0181843	-0.0211818	0.71331	0.763997	0.212203	0.000918097	0.00212584	0.0776374	0.185989	0.286516	0.0564556	0.334165	0.390408	0.134566	0.0243836	0.0360821		7.02647	6.98621	7.01586	6.86226	6.77525	6.92388	7.03367	6.87897	7.04778	7.05851	6.95494	7.16965
ENSG00000239382	ALKBH6	0.636574	0.0171941	0.0281465	0.565942	0.0422073	0.0648954	-0.0982319	0.672412	0.728716	-0.0275994	0.911449	0.939714	0.538342	0.0570325	0.0792463	-0.0706326	0.754201	0.788579		-0.0314666	0.260249	0.476086	0.851701	0.633101	1.14764	0.629522	0.889057	0.900178	0.691185	0.755381	0.881062
ENSG00000125652	ALKBH7	0.0234765	0.7505	0.791562	0.506018	2.62427e-07	1.11007e-06	0.415368	3.25647e-06	1.2593e-05	-0.0671737	0.345386	0.461128	0.438844	3.54691e-06	1.01431e-05	0.482542	2.00437e-07	7.03481e-07		5.3435	5.05183	5.22471	5.1779	5.20521	5.2887	5.68639	5.81808	5.62737	5.5731	5.79413	5.59578
ENSG00000137760	ALKBH8	-0.0588273	0.563162	0.623031	-0.621329	1.96024e-05	5.84465e-05	-0.447081	0.000509657	0.00125021	0.115421	0.37897	0.494678	-0.505908	0.000247252	0.000523024	-0.562502	3.50339e-05	8.41023e-05		3.43104	3.50097	3.47863	3.54832	3.31691	3.40133	3.0192	2.77067	2.7827	2.81713	3.1893	2.99858
ENSG00000116127	ALMS1	-0.537139	1.12227e-07	4.80274e-07	-0.706221	4.03803e-09	2.38738e-08	-0.294651	0.00192106	0.0041334	-0.12557	0.18144	0.280589	-0.83179	4.44981e-10	2.46238e-09	-0.169081	0.0466353	0.0652527		5.07899	4.9657	4.93181	4.43253	4.56978	4.34211	4.30661	4.16959	4.3451	4.15864	3.9914	4.25269
ENSG00000108839	ALOX12	-0.0681025	0.724354	0.769077	-0.5782	0.0148165	0.025368	-0.378233	0.0858447	0.12454	0.131864	0.586172	0.687402	-0.446336	0.0560394	0.0780357	-0.510097	0.0224017	0.0333848		1.40017	1.34666	1.20605	1.30115	1.25842	1.17283	0.782145	0.837854	0.637921	0.738467	0.587113	1.19474
ENSG00000132965	ALOX5AP	-0.0900039	0.39942	0.464743	-2.34877	1.53775e-12	1.75429e-11	-2.39285	4.06372e-12	6.33563e-11	-0.134085	0.592244	0.692177	-2.48286	2.76397e-12	2.30481e-11	-2.25877	2.1998e-12	1.97735e-11		3.38809	3.44265	3.34844	3.36915	3.31691	3.22592	0.733043	1.42838	1.12202	1.2759	0.494996	0.924209
ENSG00000073331	ALPK1	-0.142961	0.0958674	0.133062	-0.358721	0.000598735	0.00135212	-0.31273	0.00214406	0.0045571	-0.0969697	0.339453	0.455395	-0.455691	6.67191e-05	0.0001555	-0.21576	0.0203717	0.030627		3.91231	3.782	3.86165	3.70769	3.7016	3.71601	3.54534	3.39301	3.52789	3.47713	3.39445	3.31456
ENSG00000198796	ALPK2	0.57152	1.2145e-09	7.25414e-09	0.549537	5.03177e-09	2.92758e-08	0.146097	0.0161875	0.0283061	0.16808	0.00858269	0.0225397	0.717618	2.29873e-11	1.61053e-10	-0.0219831	0.701195	0.742005		5.00274	5.00653	5.00772	5.50122	5.60143	5.6216	5.48794	5.51408	5.6528	5.72314	5.76976	5.68629
ENSG00000136383	ALPK3	1.23585	1.82051e-16	3.89024e-15	0.718621	4.27761e-11	3.65998e-10	-0.103546	0.120066	0.16714	0.413683	1.02928e-06	8.21883e-06	1.1323	1.57997e-15	2.55027e-14	-0.517229	2.03722e-08	8.38202e-08		7.91488	7.73705	7.67749	8.99955	8.98964	9.04047	8.51629	8.35566	8.60462	8.97768	8.75272	8.98429
ENSG00000162551	ALPL	-2.20634	2.41605e-24	5.33197e-22	-0.904643	4.89113e-15	9.55824e-14	-0.136832	0.0245373	0.0409434	-1.43853	1.60542e-19	6.42166e-17	-2.34317	8.58565e-25	2.97017e-22	1.3017	1.16128e-18	4.97136e-17		9.73375	9.68274	9.66077	7.54122	7.4104	7.50888	8.89587	8.6839	8.78318	7.43639	7.23139	7.36921
ENSG00000003393	ALS2	0.162916	0.00311907	0.00598473	0.175237	0.00215722	0.00438083	-0.220994	0.000187657	0.000501988	-0.233314	0.000138269	0.000637822	-0.0580774	0.285406	0.339107	0.0123205	0.801909	0.829919		5.73061	5.76157	5.77608	5.94696	5.92248	5.89569	5.95882	5.94146	5.90141	5.69195	5.73495	5.68315
ENSG00000052850	ALX4	0.196753	0.119655	0.16233	-1.05524	9.35093e-07	3.59004e-06	-1.35884	1.27643e-08	8.43483e-08	-0.106849	0.594646	0.694186	-1.16209	5.49357e-07	1.79336e-06	-1.252	1.53357e-08	6.44017e-08		3.03133	3.36403	2.94711	3.36915	3.4123	3.11983	2.23634	2.08449	1.87808	1.84996	1.70829	2.21331
ENSG00000183684	ALYREF	-0.614189	2.50665e-12	2.39441e-11	-0.0801999	0.114106	0.156779	0.165553	0.00303403	0.00626988	-0.368436	1.06728e-07	1.09552e-06	-0.448636	2.91105e-09	1.38725e-08	0.533989	4.85381e-11	3.31177e-10		6.94824	7.05108	7.01535	6.34501	6.4292	6.40169	6.88215	7.00181	6.89697	6.54842	6.60303	6.53014
ENSG00000106927	AMBP	2.73078	1.85716e-08	9.1289e-08	0.700984	0.0968637	0.13578	-0.803184	0.00249637	0.00523914	1.22661	0.000959937	0.00345826	1.92759	2.05996e-05	5.24936e-05	-2.02979	2.7481e-07	9.42037e-07		-0.988836	-1.73382	-1.22073	1.38162	1.0227	1.06933	-0.814029	-0.407008	-0.937745	0.308088	0.587113	0.29477
ENSG00000110497	AMBRA1	0.0913036	0.140007	0.186311	-0.213801	0.00305841	0.00601531	-0.187773	0.00532691	0.0104289	0.117332	0.0911958	0.160875	-0.096469	0.154339	0.195677	-0.305105	3.70802e-05	8.86821e-05		4.926	4.93883	4.95117	5.02137	5.01986	5.053	4.80232	4.64584	4.72663	4.88424	4.80656	4.82784
ENSG00000123505	AMD1	0.354685	1.13153e-06	4.06386e-06	-0.358291	3.12294e-06	1.07688e-05	-0.674185	1.25386e-11	1.7276e-10	0.0387914	0.539306	0.645823	-0.3195	1.97385e-05	5.04699e-05	-0.712976	2.6747e-12	2.35949e-11		5.9421	6.0227	6.0186	6.32734	6.32274	6.40435	5.65542	5.72428	5.54988	5.60693	5.80855	5.65621
ENSG00000162066	AMDHD2	-0.0976369	0.420614	0.485247	-0.835231	6.3162e-06	2.0504e-05	-0.179258	0.176016	0.233812	0.558336	0.0013486	0.00462417	-0.276895	0.0528524	0.0740733	-0.737594	1.8418e-05	4.61623e-05		3.35501	3.30913	3.50797	3.39522	3.29352	3.25569	2.67374	2.16978	2.82542	3.30722	2.78484	3.1607
ENSG00000184675	AMER1	0.0300981	0.726811	0.771152	0.472789	8.92901e-06	2.82131e-05	0.554782	2.03333e-07	1.01945e-06	0.112092	0.167573	0.263118	0.584881	3.57132e-07	1.20329e-06	0.442691	6.56371e-06	1.78604e-05		3.94231	3.87314	3.91519	3.89753	4.0014	3.91572	4.26835	4.42077	4.44779	4.38722	4.49794	4.59401
ENSG00000159461	AMFR	-0.294472	1.02896e-05	3.10262e-05	0.139763	0.0153839	0.0262552	0.137459	0.0184612	0.031834	-0.296775	1.18182e-05	7.27974e-05	-0.157013	0.00885833	0.0143093	0.434234	1.36636e-08	5.78163e-08		6.49619	6.57377	6.55962	6.3425	6.19443	6.2203	6.72073	6.60428	6.72502	6.41017	6.30374	6.43359
ENSG00000104899	AMH	-0.0884676	0.326184	0.389146	-0.838909	3.30059e-08	1.64836e-07	-0.268372	0.00994972	0.0182511	0.48207	0.000268705	0.0011385	-0.356839	0.00160223	0.00293777	-0.750441	1.13964e-07	4.15475e-07		4.33609	4.13229	3.97944	4.15577	3.9159	4.04752	3.26353	3.22384	3.36369	3.82802	3.66137	3.7697
ENSG00000139211	AMIGO2	-1.80249	3.14237e-21	2.24259e-19	1.7535	8.68899e-23	1.79386e-20	1.41262	2.30808e-18	2.84071e-16	-2.14338	1.47616e-24	7.81104e-21	-0.389879	2.15746e-07	7.59294e-07	3.55599	4.88067e-29	3.12363e-25		6.39949	6.53541	6.5148	4.64848	4.70669	4.70358	8.2715	8.26559	8.1812	6.03267	6.19998	6.08242
ENSG00000101935	AMMECR1	-0.644199	8.05227e-10	4.95048e-09	-1.65199	1.65745e-16	4.64231e-15	-1.21477	1.6405e-12	2.75569e-11	-0.206983	0.0706893	0.130566	-1.85897	7.95168e-17	1.66582e-15	-1.00779	1.46557e-11	1.1213e-10		5.43602	5.24701	5.25963	4.68857	4.56735	4.73352	3.73809	3.73138	3.52789	3.44898	3.34253	3.5254
ENSG00000144233	AMMECR1L	0.116666	0.0469626	0.0699244	0.270417	7.48706e-05	0.000201629	0.123999	0.0325366	0.0525313	-0.0297514	0.601682	0.699821	0.240665	0.000362421	0.000744741	0.153751	0.00813152	0.0131187		5.24765	5.23234	5.23352	5.3461	5.40806	5.30731	5.51905	5.50999	5.49305	5.45776	5.43684	5.52572
ENSG00000151743	AMN1	-0.063788	0.724862	0.769467	-0.0790199	0.684593	0.738406	-0.0617199	0.747141	0.79346	-0.046488	0.819634	0.872236	-0.125508	0.537439	0.590137	-0.0152319	0.933365	0.943463		1.87479	2.09532	1.7487	1.53022	1.924	1.98965	1.73593	1.94628	1.77288	1.9933	1.28181	1.83795
ENSG00000166025	AMOTL1	0.550519	2.91769e-09	1.63872e-08	0.911243	6.94777e-14	1.05216e-12	0.431971	9.60041e-08	5.12877e-07	0.0712469	0.237548	0.346787	0.98249	1.39525e-14	1.8336e-13	0.360724	1.72862e-06	5.17453e-06		6.12652	6.14269	6.04886	6.66404	6.64095	6.65395	7.01775	6.88686	7.12942	6.98444	7.06014	7.20616
ENSG00000114019	AMOTL2	-0.150311	0.0120245	0.0203482	-0.00515943	0.927031	0.942269	-0.076679	0.182046	0.240673	-0.221831	0.000547785	0.00212223	-0.22699	0.000439061	0.000890365	0.145152	0.0147586	0.0227575		8.12729	7.98814	8.04534	7.96804	7.83705	7.90409	8.11471	7.93613	8.09134	7.87531	7.71626	7.87993
ENSG00000116337	AMPD2	0.566775	2.97829e-09	1.66836e-08	0.614846	9.13681e-10	6.05965e-09	0.602663	1.51901e-10	1.60556e-09	0.554592	1.35368e-09	2.25907e-08	1.16944	4.28527e-16	7.63948e-15	0.0480705	0.428725	0.482433		5.65789	5.44461	5.65015	6.17574	6.1032	6.17661	6.32469	6.08834	6.18076	6.75365	6.70292	6.79566
ENSG00000133805	AMPD3	-1.05735	9.87165e-08	4.2862e-07	-1.42326	1.23805e-08	6.67524e-08	0.421296	0.0145643	0.0257146	0.787211	0.000280756	0.00118195	-0.636049	0.000265996	0.000560453	-0.365915	0.0548965	0.0757194		3.18978	3.18249	3.55371	2.71444	2.02687	2.22459	1.80883	2.03987	1.97613	2.70259	2.62018	2.78113
ENSG00000240038	AMY2B	0.91066	2.45985e-05	6.9322e-05	0.0453767	0.829655	0.864153	-0.124596	0.419641	0.491527	0.740688	0.00056716	0.00218533	0.786064	0.000370056	0.000759454	-0.865284	3.63239e-05	8.69872e-05		1.44276	1.7554	1.36843	2.31076	2.53559	2.35134	1.63262	1.65236	1.40153	2.48419	2.43426	1.96735
ENSG00000196704	AMZ2	-0.198338	0.00392076	0.00736401	0.452847	1.03736e-07	4.74221e-07	0.272319	0.000193578	0.000516637	-0.378866	1.99057e-06	1.48567e-05	0.073981	0.259551	0.31189	0.651184	5.37933e-11	3.62588e-10		5.9642	6.02979	6.05085	5.74758	5.88678	5.82297	6.39148	6.62802	6.40152	6.03504	6.17978	6.08242
ENSG00000153107	ANAPC1	-0.199142	0.0051554	0.00944455	-0.305856	0.000175683	0.000442145	-0.207851	0.00631975	0.0121552	-0.101137	0.184316	0.284281	-0.406993	6.84603e-06	1.87603e-05	-0.106714	0.124751	0.160049		5.11894	5.13836	5.04022	4.87847	4.94114	4.86489	4.86349	4.64212	4.84296	4.62908	4.77263	4.69088
ENSG00000164162	ANAPC10	0.482761	0.03298	0.0506776	0.475693	0.0458566	0.0698162	-0.39577	0.0748892	0.110334	-0.388702	0.0970892	0.169149	0.0869909	0.722815	0.762676	-0.00706803	0.971315	0.97543		0.88629	0.602223	0.813444	1.40747	1.25842	1.06933	1.00534	1.39334	1.28393	0.691185	1.04248	0.881062
ENSG00000141552	ANAPC11	-0.527847	3.74367e-10	2.44235e-09	-0.147576	0.0109461	0.0191984	0.0540469	0.33881	0.410874	-0.326224	3.88241e-06	2.70228e-05	-0.4738	6.49972e-09	2.89883e-08	0.380271	1.82355e-07	6.46934e-07		6.76734	6.78632	6.70795	6.17762	6.2585	6.23682	6.55933	6.7228	6.53862	6.3022	6.33563	6.20994
ENSG00000129055	ANAPC13	0.16427	0.0218674	0.0350101	0.409309	2.67243e-06	9.34621e-06	0.255371	0.000596517	0.00143617	0.0103314	0.876897	0.913502	0.419641	2.21748e-06	6.57641e-06	0.245039	0.000779875	0.00150156		5.60026	5.76327	5.66064	5.78257	5.87007	5.86704	6.04559	6.25497	5.96965	6.11223	6.19266	6.00415
ENSG00000110200	ANAPC15	-0.372568	0.0168368	0.0276296	-0.273417	0.0895477	0.126849	0.0059933	0.970092	0.977038	-0.0931579	0.581559	0.68337	-0.366575	0.0316019	0.0461868	0.0991512	0.519891	0.571897		2.63189	2.37023	2.32468	2.12066	1.924	2.12486	2.21862	2.16978	2.06794	1.80625	2.2208	2.21331
ENSG00000166295	ANAPC16	-0.257161	0.000368046	0.000834247	-0.133872	0.0491907	0.0743905	-0.0851057	0.209038	0.271037	-0.208395	0.00517944	0.0146772	-0.342267	3.19464e-05	7.88041e-05	0.123289	0.0611059	0.0834121		5.40673	5.29725	5.44246	5.05243	5.22389	5.10463	5.29209	5.20113	5.25793	4.97587	5.13883	5.04863
ENSG00000176248	ANAPC2	0.180589	0.00488725	0.00899063	-0.141347	0.0299985	0.0478624	-0.0860353	0.154418	0.208234	0.235902	0.000744008	0.00277728	0.0945542	0.135412	0.173849	-0.321937	1.04595e-05	2.73954e-05		5.99315	6.15182	5.93358	6.2562	6.17536	6.18127	5.91959	5.86039	5.86476	6.20982	6.0092	6.10721
ENSG00000053900	ANAPC4	-0.109117	0.104152	0.143426	-0.231673	0.00270622	0.00538049	-0.238906	0.00201084	0.0043063	-0.11635	0.128473	0.212529	-0.348023	6.21786e-05	0.000145793	-0.122556	0.0762108	0.102063		4.65421	4.63092	4.65851	4.55614	4.5551	4.5121	4.40785	4.4509	4.39913	4.35724	4.3348	4.22277
ENSG00000089053	ANAPC5	0.154331	0.00785875	0.0138595	-0.74374	8.30493e-13	1.00003e-11	-0.539382	3.97744e-10	3.83657e-09	0.358689	1.69194e-06	1.28527e-05	-0.385051	3.09546e-07	1.05529e-06	-0.898071	7.27447e-15	1.15669e-13		6.9666	6.95525	6.92035	7.07836	7.19257	7.03107	6.206	6.2028	6.20118	6.68139	6.5396	6.45857
ENSG00000196510	ANAPC7	0.00704585	0.913061	0.929915	-0.382946	1.19904e-05	3.70895e-05	-0.253031	0.000870647	0.00202513	0.136961	0.0739461	0.135681	-0.245985	0.00186712	0.00339235	-0.389991	4.14657e-06	1.16779e-05		4.88411	5.02084	5.02406	4.88769	5.0252	5.053	4.63533	4.60432	4.57216	4.77793	4.7479	4.694
ENSG00000214274	ANG	-1.26414	7.18882e-05	0.000185219	-0.668623	0.016559	0.0280706	0.668532	0.0305186	0.0495903	0.0730147	0.800457	0.85639	-0.595608	0.0338928	0.0492147	0.595517	0.0484193	0.0675209		1.06052	1.15242	1.05522	0.0714376	-0.579079	0.264227	0.458821	0.837854	0.125345	0.591704	0.290986	0.590965
ENSG00000013523	ANGEL1	0.584918	0.000177553	0.000425118	0.241957	0.109546	0.151227	-0.0381027	0.757478	0.802161	0.304859	0.0336347	0.07037	0.546816	0.000829819	0.00159869	-0.342961	0.0104786	0.0165628		3.27476	3.24233	3.6197	4.0407	4.08893	3.86253	3.41909	3.95809	3.6157	4.10554	3.53985	4.06303
ENSG00000174606	ANGEL2	0.0477183	0.539854	0.601285	0.110841	0.180748	0.235383	0.169837	0.032818	0.0529523	0.106713	0.188918	0.28998	0.217555	0.012588	0.0197847	0.0631231	0.406108	0.459935		4.42907	4.26321	4.29097	4.29732	4.47419	4.32255	4.48403	4.37211	4.42714	4.59094	4.58987	4.44272
ENSG00000154188	ANGPT1	-0.684664	3.03587e-08	1.43444e-07	-1.34624	3.14945e-12	3.35941e-11	-0.00823411	0.934849	0.949181	0.653345	1.02676e-05	6.41413e-05	-0.692898	1.89604e-07	6.73773e-07	-0.661579	2.83699e-06	8.19716e-06		4.09701	4.07311	4.04095	3.34928	3.47082	3.33593	2.87952	2.5813	2.71615	3.41301	3.20392	3.4462
ENSG00000116194	ANGPTL1	0.761969	2.32055e-05	6.55696e-05	-1.73807	1.44628e-07	6.44134e-07	-2.15423	1.57289e-10	1.65431e-09	0.345811	0.234357	0.343169	-1.39226	2.30044e-06	6.79723e-06	-2.50004	2.5771e-11	1.86789e-10		2.39212	2.02892	2.32468	3.16452	3.07083	2.80239	0.629522	0.107101	0.900178	0.691185	1.1671	0.924209
ENSG00000136859	ANGPTL2	0.539913	4.2278e-08	1.94801e-07	-1.10531	7.10551e-13	8.66195e-12	-0.730601	2.15329e-10	2.20439e-09	0.914619	6.63099e-11	1.53484e-09	-0.190688	0.0192541	0.0292006	-1.64522	2.39067e-17	7.25131e-16		6.06819	5.93023	6.03985	6.69258	6.49349	6.4744	4.94391	4.72548	5.03264	5.81008	5.65207	5.95948
ENSG00000167772	ANGPTL4	-1.61859	3.51359e-06	1.14759e-05	3.01565	1.26409e-15	2.83867e-14	0.610212	0.0627089	0.0943203	-4.02403	1.18639e-15	1.04012e-13	-1.00838	0.00111863	0.00211373	4.63424	4.10984e-17	1.1486e-15		1.26427	1.80914	1.02306	0.253521	-0.201356	-0.527548	4.28121	4.26474	4.36696	0.484851	0.494996	0.156868
ENSG00000029534	ANK1	2.42389	1.32075e-24	3.30509e-22	-0.527834	1.97827e-07	8.57207e-07	-1.97792	4.50963e-23	6.91551e-20	0.973798	4.32168e-13	1.70733e-11	0.445965	5.49645e-07	1.79384e-06	-2.95172	8.44938e-26	9.83201e-23		4.80059	4.80965	4.87439	7.3183	7.18425	7.26169	4.22461	4.35855	4.34143	5.23065	5.31417	5.30272
ENSG00000145362	ANK2	1.26715	1.46413e-14	2.11046e-13	1.41603	1.77574e-15	3.78824e-14	0.677097	2.13061e-11	2.76736e-10	0.528218	6.68831e-09	9.45971e-08	1.94425	5.32723e-19	1.91541e-17	0.148879	0.0245646	0.0363247		3.81838	3.60339	3.76774	4.95279	4.97462	5.04279	5.13794	5.10695	5.16951	5.57635	5.72231	5.71881
ENSG00000151150	ANK3	-1.38754	1.98623e-07	8.11222e-07	-0.275182	0.127386	0.17313	0.59277	0.0133562	0.0237972	-0.519591	0.0171399	0.0400713	-0.794773	0.000494254	0.000993476	1.11236	9.22811e-06	2.43999e-05		2.1307	2.02892	2.38917	1.06166	1.0227	0.559866	1.90063	2.03987	1.89823	1.7381	1.10613	1.32923
ENSG00000151687	ANKAR	0.346647	0.251232	0.310612	-0.140522	0.676175	0.731179	0.00632921	0.982604	0.98669	0.493499	0.142047	0.230269	0.352976	0.280186	0.333648	-0.487169	0.118486	0.152686		1.21596	0.260249	0.427778	0.465273	1.28238	0.957819	-0.0415588	0.837854	0.589172	0.82862	0.396594	1.36098
ENSG00000166839	ANKDD1A	1.23534	1.09047e-06	3.93073e-06	0.303622	0.192926	0.249364	-0.302938	0.0676049	0.100709	0.628782	0.00384269	0.0113333	0.932404	0.000164498	0.000359191	-0.931721	2.16524e-05	5.37425e-05		1.74465	1.19342	1.51436	2.36454	2.94887	2.70215	1.76064	1.62241	1.89823	2.29158	2.7454	2.26457
ENSG00000153930	ANKFN1	-1.57423	1.34388e-15	2.3858e-14	-0.968169	3.78825e-11	3.28076e-10	-0.454491	0.0011637	0.0026317	-1.06055	4.74978e-09	6.93241e-08	-2.02872	8.59095e-16	1.45263e-14	0.60606	2.47827e-06	7.22758e-06		4.99561	4.7964	4.9426	3.14928	3.34562	3.50909	3.98351	3.84595	3.9936	2.79494	3.12929	2.84987
ENSG00000185722	ANKFY1	-0.237223	0.000314808	0.000721623	-0.0977054	0.10309	0.143147	0.146805	0.0171183	0.0297225	0.00728766	0.901642	0.932403	-0.0904177	0.134042	0.17228	0.139518	0.0214015	0.0320584		6.74943	6.70537	6.56522	6.50474	6.40417	6.38831	6.63895	6.44873	6.61822	6.54842	6.578	6.60746
ENSG00000154122	ANKH	-0.381487	3.01603e-05	8.36878e-05	-0.37037	9.66811e-05	0.000255633	-0.213001	0.0177378	0.0306858	-0.224119	0.0177499	0.0412863	-0.594488	2.4935e-07	8.65892e-07	0.0111175	0.888725	0.904872		4.77165	4.74562	4.74976	4.49113	4.3746	4.27391	4.44263	4.25988	4.4375	4.30323	4.07331	4.07265
ENSG00000131503	ANKHD1	0.507775	0.0792804	0.112268	0.169952	0.583396	0.648162	-0.0496021	0.849326	0.879988	0.288221	0.327302	0.442487	0.458173	0.139485	0.178469	-0.337823	0.213845	0.260003		-0.432154	0.827289	0.612002	1.06166	0.841012	0.772521	0.682211	0.107101	0.817945	0.871668	0.673699	0.881062
ENSG00000001629	ANKIB1	-0.301602	7.26096e-05	0.000186927	0.413002	6.22034e-07	2.46885e-06	0.447279	1.95775e-07	9.84647e-07	-0.267325	0.000225842	0.000977607	0.145677	0.0333584	0.0485158	0.714605	1.08954e-11	8.6351e-11		5.71766	5.79025	5.82703	5.43834	5.48106	5.52466	6.18676	6.17342	6.22531	5.76513	6.07232	5.98645
ENSG00000176915	ANKLE2	-0.47936	1.57032e-10	1.08826e-09	-0.494563	1.243e-10	9.73135e-10	-0.259272	1.55643e-05	5.27186e-05	-0.244068	4.43294e-05	0.00023603	-0.738632	3.52852e-14	4.17809e-13	-0.0152037	0.750795	0.785595		7.13679	7.17523	7.07096	6.658	6.65134	6.63368	6.68083	6.61478	6.60142	6.42289	6.33563	6.39577
ENSG00000144504	ANKMY1	-0.0437748	0.632909	0.688062	0.0280986	0.771095	0.814022	0.209632	0.0270794	0.0446096	0.137758	0.156835	0.248914	0.165857	0.0960701	0.127595	0.0718734	0.426396	0.480277		3.49315	3.53327	3.55371	3.45223	3.53207	3.47911	3.68098	3.51211	3.48856	3.70844	3.59636	3.74585
ENSG00000106524	ANKMY2	-0.611002	7.95691e-08	3.51081e-07	0.246507	0.0039351	0.00756181	0.659613	2.18856e-08	1.36585e-07	-0.197895	0.0178692	0.0415377	0.0486116	0.557008	0.608908	0.857508	4.63503e-11	3.17434e-10		4.02874	4.21922	4.18597	3.48902	3.56174	3.58611	4.36418	4.45939	4.38492	4.20567	4.13565	4.24421
ENSG00000164331	ANKRA2	-0.0507468	0.596871	0.654716	0.219472	0.0322969	0.0511255	0.0381009	0.694716	0.747697	-0.232118	0.0259279	0.05677	-0.0126458	0.902699	0.919289	0.270219	0.00598288	0.00990568		3.81027	3.7685	3.90641	3.69724	3.78783	3.8664	4.1657	4.1644	3.86641	3.86044	3.93116	3.7216
ENSG00000148677	ANKRD1	0.390929	7.56409e-09	3.95508e-08	0.263292	5.99705e-06	1.95423e-05	-1.61362	9.039e-23	1.05181e-19	-1.48598	7.07766e-22	1.2942e-18	-1.22269	8.93547e-20	4.02726e-18	-0.127637	0.0104158	0.0164677		9.07528	9.14631	9.13899	9.45019	9.48972	9.59392	9.38352	9.40573	9.36175	7.87266	7.95593	7.86859
ENSG00000088448	ANKRD10	1.72008	4.16782e-22	3.86581e-20	0.796048	6.96235e-14	1.05216e-12	0.0580895	0.258251	0.325356	0.982125	1.43956e-16	1.78896e-14	1.77817	2.14057e-22	2.27333e-20	-0.924035	5.17775e-16	1.10459e-14		6.47326	6.45551	6.47821	8.0659	8.27835	8.22005	7.23005	7.25821	7.30525	8.22441	8.30607	8.21163
ENSG00000167522	ANKRD11	-0.356923	1.18097e-05	3.52365e-05	0.092936	0.169659	0.223006	0.397387	2.50373e-06	9.93111e-06	-0.0524724	0.43296	0.548213	0.0404636	0.545938	0.598442	0.449859	3.12708e-07	1.06454e-06		7.72624	7.63378	7.62624	7.30804	7.32429	7.281	7.81152	7.5488	7.89788	7.72532	7.57437	7.79604
ENSG00000101745	ANKRD12	0.166895	0.0688514	0.0989333	0.295305	0.00313163	0.00615082	0.226646	0.0124553	0.0223257	0.0982355	0.269174	0.382103	0.393541	0.00021091	0.000451295	0.12841	0.136835	0.174086		5.06542	4.92063	4.98077	4.89227	5.16388	5.37262	5.21149	5.37732	5.25793	5.30909	5.4915	5.36668
ENSG00000076513	ANKRD13A	-0.750569	3.14686e-15	5.18352e-14	-0.292145	7.24345e-07	2.83883e-06	0.140221	0.00534787	0.0104572	-0.318203	2.82301e-07	2.58658e-06	-0.610348	6.0996e-13	5.76199e-12	0.458424	1.87795e-10	1.13601e-09		7.37057	7.32052	7.38744	6.62738	6.58545	6.61715	7.04441	7.09744	7.06236	6.73774	6.72083	6.78618
ENSG00000198720	ANKRD13B	0.51738	5.71382e-08	2.57615e-07	-0.0410341	0.592681	0.65654	-0.153836	0.0270238	0.0445237	0.404578	9.3571e-06	5.91461e-05	0.363544	4.1923e-05	0.000101286	-0.558414	1.31085e-08	5.5633e-08		4.75484	4.66046	4.64537	5.28639	5.16227	5.14814	4.74775	4.56943	4.59702	5.03624	4.94355	5.11531
ENSG00000118454	ANKRD13C	0.137834	0.037224	0.0566548	0.277697	0.000220726	0.000544686	0.0938687	0.138408	0.189316	-0.045995	0.473562	0.585717	0.231702	0.00168219	0.00307293	0.139864	0.0275632	0.0403395		5.0991	4.95382	5.10885	5.17978	5.22389	5.17799	5.39037	5.30611	5.30397	5.20774	5.38003	5.30477
ENSG00000172932	ANKRD13D	0.487063	4.13574e-08	1.9078e-07	0.653583	2.1749e-10	1.63853e-09	0.55781	3.02712e-10	2.97825e-09	0.39129	3.77037e-07	3.34215e-06	1.04487	5.02325e-15	7.27349e-14	0.16652	0.00734431	0.0119389		4.69442	4.93581	4.78374	5.30714	5.27554	5.30161	5.44666	5.49354	5.4442	5.88816	5.84632	5.81652
ENSG00000134461	ANKRD16	0.142438	0.249635	0.308937	0.286112	0.0322328	0.051043	-0.0707561	0.560819	0.62514	-0.21443	0.0996296	0.172753	0.0716817	0.594314	0.643589	0.143674	0.21377	0.259977		2.89991	2.8775	3.10904	3.31553	3.05005	3.03994	3.31449	3.22384	3.2585	3.15	3.26097	2.82732
ENSG00000132466	ANKRD17	0.242585	2.55275e-05	7.17032e-05	-0.121131	0.0191	0.0319416	-0.421837	3.542e-09	2.72625e-08	-0.0581209	0.246877	0.357307	-0.179251	0.00117528	0.00221132	-0.363716	4.34556e-08	1.69444e-07		7.01681	6.87955	6.90168	7.18684	7.15047	7.18136	6.80704	6.78156	6.83756	6.7594	6.70035	6.78545
ENSG00000180071	ANKRD18A	-1.60454	1.12542e-06	4.04644e-06	-0.894754	0.00109545	0.002357	0.170414	0.581706	0.6455	-0.539373	0.0816592	0.147279	-1.43413	1.82525e-05	4.68575e-05	0.709787	0.0175168	0.0266669		1.35627	1.48518	1.31631	0.253521	-0.579079	0.00847608	0.332654	0.485363	0.730739	0.176938	0.177033	-0.259634
ENSG00000230453	ANKRD18B	-0.246631	0.0920604	0.128307	-0.309663	0.0540069	0.0807297	0.124116	0.405392	0.477899	0.187148	0.249023	0.359761	-0.122515	0.429275	0.486388	-0.0630323	0.672625	0.715499		2.66825	2.73204	2.71521	2.1668	2.75698	2.437	2.60717	2.34503	2.26703	2.61663	2.48304	2.61989
ENSG00000165887	ANKRD2	2.81836	2.11033e-14	2.94571e-13	0.417687	0.0787696	0.113198	-2.26972	1.70455e-13	3.82776e-12	0.130957	0.540952	0.647301	0.548644	0.0238262	0.0355917	-2.40068	4.6235e-14	5.8479e-13		1.21596	0.774228	1.08667	3.96872	3.67469	3.75823	1.52134	1.496	1.28393	1.66656	1.66667	1.36098
ENSG00000089847	ANKRD24	0.466163	0.170469	0.22124	1.37438	0.000195801	0.000487787	0.767697	0.0110042	0.0199821	-0.140517	0.597079	0.696112	1.23386	0.000841395	0.00161904	0.908214	0.00231388	0.00412101		-0.285874	-0.298241	-0.100178	0.00525153	0.595338	0.063382	0.574835	1.39334	1.28393	1.30759	0.673699	0.743293
ENSG00000107890	ANKRD26	-0.149604	0.110086	0.150754	0.0771429	0.416129	0.486389	0.189804	0.0478037	0.0739887	-0.0369433	0.698187	0.777924	0.0401996	0.679188	0.72341	0.226747	0.0165461	0.0253065		3.83447	3.5881	3.66729	3.47686	3.57635	3.55292	3.75663	3.73837	3.78758	3.63538	3.69281	3.83898
ENSG00000105186	ANKRD27	0.0947643	0.242868	0.30169	-0.256656	0.00718653	0.0130906	-0.19537	0.0246398	0.041077	0.156051	0.0952921	0.166768	-0.100605	0.264093	0.316813	-0.351421	0.000214665	0.000452224		4.30757	4.31985	4.55549	4.54162	4.45323	4.53657	4.15641	4.23041	4.10182	4.29535	4.15083	4.43901
ENSG00000206560	ANKRD28	-1.03654	2.76834e-17	7.00293e-16	-1.00019	1.47645e-16	4.19036e-15	-0.0660107	0.241955	0.308101	-0.102362	0.0830781	0.149354	-1.10256	2.87998e-17	6.71471e-16	0.0363515	0.503772	0.556174		6.78814	6.82516	6.81923	5.73103	5.79397	5.80092	5.81582	5.7278	5.88509	5.67989	5.78686	5.68472
ENSG00000154065	ANKRD29	-3.3493	3.57046e-06	1.16379e-05	2.21474	8.06515e-07	3.13781e-06	4.54962	6.02744e-09	4.35145e-08	-1.01441	0.00112615	0.00396117	1.20033	0.00380209	0.00655444	5.56404	4.09249e-11	2.83769e-10		-0.15307	-0.687283	-0.249294	-2.30282	-3.20512	-2.14884	2.16409	1.52866	1.51027	0.539267	0.755381	0.966103
ENSG00000164236	ANKRD33B	1.15663	9.45898e-11	6.77153e-10	0.822109	2.42178e-07	1.03158e-06	-0.162035	0.0879714	0.127279	0.172481	0.0997501	0.172938	0.99459	7.57885e-09	3.34169e-08	-0.334516	0.0011926	0.00222331		3.42042	3.08782	3.11668	4.43567	4.34361	4.24154	3.94629	3.87163	4.16139	4.0457	4.12801	4.33494
ENSG00000272031	ANKRD34A	1.55441	1.64575e-11	1.34777e-10	1.74249	2.03172e-12	2.25746e-11	0.211798	0.0307173	0.0498581	0.0237131	0.807024	0.861543	1.76621	1.86396e-12	1.60557e-11	0.188085	0.0480364	0.0670299		2.07763	1.67083	2.11185	3.47686	3.4656	3.5577	3.66143	3.74534	3.66357	3.77798	3.74373	3.62028
ENSG00000198483	ANKRD35	-0.647864	0.000263675	0.000611089	-1.62518	1.83365e-08	9.55828e-08	-0.731355	0.00123301	0.00277129	0.245962	0.31522	0.430334	-1.37922	2.61049e-07	9.03088e-07	-0.977317	6.17782e-05	0.000142531		2.23133	2.27795	2.33781	1.5065	1.763	1.69155	1.00534	0.550421	0.589172	1.10603	0.673699	0.966103
ENSG00000135976	ANKRD36	-0.500082	0.00222119	0.00439908	-0.288512	0.0714476	0.103632	0.224333	0.16292	0.218319	0.0127633	0.937875	0.958773	-0.275749	0.0886821	0.118725	0.21157	0.180707	0.223743		3.53313	3.28088	3.20532	2.51483	3.09133	2.81044	2.72487	2.95015	3.36369	2.91298	3.28867	3.01863
ENSG00000196912	ANKRD36B	-0.520765	0.00457391	0.00847389	-0.558016	0.00513738	0.00962225	0.0969793	0.598273	0.660562	0.134231	0.498429	0.608768	-0.423785	0.0279889	0.0412454	-0.0372514	0.839564	0.862889		1.99416	2.09532	2.17175	1.38162	1.87756	1.5058	1.54998	1.59183	1.53622	1.45641	1.82639	1.83795
ENSG00000174501	ANKRD36C	-0.255238	0.126304	0.170376	-0.322658	0.0792388	0.113795	-0.18318	0.30859	0.378965	-0.11576	0.548009	0.653608	-0.438418	0.0244853	0.0365026	-0.0674195	0.693577	0.735098		2.02252	2.02892	2.31142	1.84601	1.86174	1.98965	1.57806	1.76629	2.12035	1.71465	1.97018	1.56559
ENSG00000186352	ANKRD37	-1.01977	1.97356e-07	8.06565e-07	-0.14356	0.295004	0.361933	0.0475055	0.785469	0.826137	-0.828707	3.2052e-05	0.000176915	-0.972267	2.85377e-06	8.31133e-06	0.876212	2.86265e-06	8.262e-06		2.91512	2.93906	2.78399	2.19676	1.69322	1.75963	2.60717	2.74311	2.81485	1.7381	1.93555	2.06697
ENSG00000213337	ANKRD39	0.0558393	0.807765	0.841696	0.482105	0.0447093	0.0683237	0.165035	0.461494	0.532989	-0.261231	0.250017	0.360995	0.220874	0.366541	0.423631	0.426266	0.0505258	0.0702281		0.615469	1.30985	0.850565	1.18637	1.05087	0.772521	1.36897	1.496	1.34393	1.24349	1.38807	0.881062
ENSG00000154945	ANKRD40	0.113092	0.0843483	0.118735	-0.808126	6.7779e-11	5.61535e-10	-1.1595	4.6928e-14	1.22838e-12	-0.238277	0.0120588	0.0299018	-1.0464	1.35436e-12	1.19823e-11	-0.921219	1.22945e-12	1.16259e-11		4.90711	4.94184	4.86309	5.02555	4.93359	5.08154	4.03506	4.12223	4.12765	3.9129	3.74373	3.87241
ENSG00000137494	ANKRD42	0.0296311	0.843771	0.871689	0.792844	8.91607e-06	2.81862e-05	0.932333	1.32678e-07	6.89696e-07	0.16912	0.179273	0.277909	0.961964	4.38312e-07	1.45385e-06	0.763213	3.5294e-06	1.00303e-05		2.65018	2.89002	2.31142	2.61808	2.79078	2.42657	3.50203	3.35709	3.24283	3.62912	3.55133	3.41629
ENSG00000065413	ANKRD44	1.16948	3.62409e-15	5.87195e-14	1.11379	2.015e-14	3.45274e-13	-0.73699	3.11518e-11	3.90542e-10	-0.681299	2.86997e-10	5.69544e-09	0.432491	7.51757e-06	2.04429e-05	-0.0556908	0.36304	0.416166		4.77998	4.84546	4.77894	5.83829	5.95825	6.09907	5.90165	5.8636	5.96607	5.14332	5.29039	5.28214
ENSG00000186106	ANKRD46	0.534414	7.04023e-05	0.000181757	-0.647573	0.000130219	0.000335711	-1.13547	4.38208e-09	3.29171e-08	0.0465156	0.770828	0.833962	-0.601057	0.000351701	0.000724328	-1.18199	1.42448e-09	7.21257e-09		2.68609	3.13066	3.13184	3.47074	3.65188	3.51402	2.44893	2.39902	2.29769	2.35363	2.64182	2.36193
ENSG00000168876	ANKRD49	0.242039	0.0307692	0.0476349	-0.110633	0.357578	0.427598	-0.268981	0.0192672	0.0330724	0.0836914	0.490775	0.601774	-0.026942	0.823093	0.852601	-0.352673	0.00274494	0.00482826		3.2865	3.23252	3.39943	3.42717	3.53207	3.69878	3.13712	3.41937	3.10224	3.33055	3.40714	3.17863
ENSG00000151458	ANKRD50	0.0992537	0.151787	0.199823	0.611022	1.72308e-09	1.08969e-08	0.319817	4.08872e-05	0.000126721	-0.191952	0.00621192	0.0170701	0.41907	2.38781e-06	7.0424e-06	0.511768	1.23617e-08	5.2603e-08		5.161	5.07395	5.06609	5.13212	5.13456	5.30873	5.688	5.68679	5.73632	5.57472	5.35732	5.56032
ENSG00000139645	ANKRD52	-0.755782	4.4569e-12	4.05461e-11	0.49478	2.03532e-08	1.05261e-07	0.841975	4.12396e-13	8.10856e-12	-0.408586	5.73043e-07	4.85885e-06	0.0861938	0.176475	0.220766	1.25056	3.76512e-17	1.06859e-15		8.57816	8.55371	8.52952	7.86042	7.74142	7.79299	9.10436	8.88449	9.15486	8.63821	8.51031	8.76616
ENSG00000100124	ANKRD54	-0.440573	1.67053e-05	4.852e-05	0.146819	0.0855067	0.121664	0.402898	6.43515e-05	0.000190539	-0.184494	0.0357928	0.074411	-0.0376749	0.663653	0.709047	0.587391	1.16555e-07	4.2444e-07		4.73355	4.82277	4.96181	4.67266	4.30612	4.30272	5.00723	5.00039	4.99805	4.7864	4.86752	4.81643
ENSG00000156381	ANKRD9	-0.0936258	0.182094	0.234652	-0.550825	1.17068e-07	5.30995e-07	-0.173618	0.0226043	0.0380654	0.283581	0.00133378	0.00457827	-0.267243	0.00139332	0.00258658	-0.457199	1.34396e-06	4.09977e-06		5.37683	5.32749	5.35636	5.43991	5.10631	5.24781	4.76312	4.84375	4.8061	5.03624	5.06065	5.15434
ENSG00000064999	ANKS1A	2.15333	2.59928e-24	5.63912e-22	0.844893	5.78636e-14	8.92355e-13	-0.783788	5.57896e-15	2.03449e-13	0.524654	1.60961e-10	3.38309e-09	1.36955	4.26743e-19	1.56066e-17	-1.30844	4.50885e-20	3.2242e-18		5.3547	5.21253	5.35475	7.46016	7.40938	7.51011	6.12862	6.16435	6.16421	6.69644	6.69	6.64502
ENSG00000168096	ANKS3	0.293374	0.00080037	0.00170945	0.35458	0.000169264	0.000427333	0.274248	0.000702068	0.00166385	0.213043	0.00857232	0.0225171	0.567623	1.78236e-07	6.37624e-07	0.0612056	0.401353	0.455114		4.05643	4.11105	4.09995	4.35493	4.3857	4.40988	4.40394	4.59278	4.35971	4.64777	4.73788	4.61391
ENSG00000165138	ANKS6	0.0801444	0.244573	0.303523	-0.0157514	0.826705	0.861502	-0.125165	0.0802206	0.117298	-0.0292687	0.689966	0.771383	-0.0450201	0.54326	0.595761	-0.0958958	0.162784	0.203481		5.12549	4.99788	5.03418	5.2241	5.15092	5.01868	5.10937	5.01487	4.97452	4.98079	4.9038	5.09184
ENSG00000163516	ANKZF1	-0.101163	0.165735	0.215831	-0.228895	0.00562877	0.0104706	0.104892	0.155959	0.209979	0.232624	0.00539845	0.0151768	0.00372945	0.960812	0.967996	-0.127732	0.0891224	0.117933		5.11565	5.06016	5.18712	4.95279	5.08943	5.02906	4.93308	4.91032	4.85589	5.31104	5.00329	5.03147
ENSG00000011426	ANLN	-2.21293	1.51978e-23	2.262e-21	-2.95799	2.67945e-25	2.63823e-22	-1.25541	1.12335e-14	3.66807e-13	-0.510356	2.92246e-06	2.09097e-05	-3.46834	9.48256e-26	5.51712e-23	-0.745056	9.91167e-11	6.3245e-10		8.08169	8.1657	8.11373	6.09252	5.91387	5.73375	5.1889	5.12308	5.17983	4.62279	4.66049	4.68776
ENSG00000160746	ANO10	-0.587323	1.27081e-09	7.56575e-09	0.00734714	0.907116	0.926367	0.677184	6.97583e-11	8.05107e-10	0.082514	0.197358	0.299987	0.0898611	0.166163	0.209011	0.59467	7.95952e-10	4.23801e-09		5.13526	5.22741	5.19616	4.69383	4.5303	4.59829	5.15435	5.24109	5.19823	5.31104	5.20937	5.29453
ENSG00000047617	ANO2	1.73493	8.36833e-08	3.67586e-07	0.576532	0.0443281	0.0678346	-2.30412	6.19118e-09	4.4421e-08	-1.14573	0.000868824	0.00316926	-0.569194	0.0902864	0.120704	-1.15839	7.13828e-06	1.92358e-05		0.281782	0.0969877	0.034958	1.70719	1.77994	1.85608	1.08576	0.485363	0.432188	-0.215041	-0.586504	-0.466986
ENSG00000151572	ANO4	-1.19711	1.24159e-11	1.04281e-10	-0.354912	0.00111859	0.00240273	-0.34322	0.0168585	0.0293271	-1.18541	1.56816e-09	2.5967e-08	-1.54033	4.06768e-12	3.29742e-11	0.842194	2.86055e-08	1.15069e-07		4.296	4.19419	4.20042	3.2093	2.91861	3.00531	3.95703	3.78643	3.86129	2.39848	3.0012	2.81591
ENSG00000177119	ANO6	0.298439	2.12558e-06	7.23024e-06	0.214428	0.000240762	0.000589584	-0.00469737	0.923112	0.939554	0.0793141	0.121408	0.202478	0.293742	4.46462e-06	1.25736e-05	-0.0840115	0.0909163	0.120096		6.12652	6.13745	6.16023	6.48211	6.47086	6.37209	6.37357	6.33793	6.35853	6.448	6.39258	6.45949
ENSG00000146205	ANO7	-1.5627	2.09445e-05	5.96683e-05	-0.582846	0.0456877	0.0696111	-0.453003	0.267616	0.335011	-1.43286	0.000943151	0.00340641	-2.0157	9.19812e-06	2.46807e-05	0.979854	0.00538387	0.00898247		1.84334	1.11022	1.11746	0.253521	-0.495208	-0.170016	0.782145	0.107101	1.25297	-0.308056	-0.803306	-0.709225
ENSG00000074855	ANO8	0.193077	0.0208411	0.0335302	0.244665	0.00623144	0.0115014	0.407127	7.6521e-06	2.75907e-05	0.355538	9.26284e-05	0.000451846	0.600204	7.06916e-08	2.68901e-07	0.0515886	0.496485	0.549314		4.50138	4.48169	4.24988	4.68329	4.62939	4.45164	4.64199	4.64212	4.62147	4.96099	5.02404	4.99399
ENSG00000140350	ANP32A	-0.274025	0.000119534	0.000295488	-0.136355	0.0347186	0.0544739	0.0530684	0.394866	0.467718	-0.0846013	0.184723	0.284805	-0.220957	0.00149017	0.00274726	0.13767	0.0312615	0.0452553		6.75789	6.99493	6.96546	6.61495	6.71159	6.5835	6.7395	6.90252	6.68716	6.72679	6.67433	6.66503
ENSG00000136938	ANP32B	-0.716271	2.10772e-14	2.94529e-13	-0.783954	3.26016e-15	6.60285e-14	-0.170947	0.00131338	0.00293545	-0.103264	0.0402792	0.0822024	-0.887218	2.22663e-16	4.22861e-15	-0.0676827	0.161089	0.201598		8.23233	8.16763	8.21706	7.47016	7.51996	7.47858	7.36307	7.40615	7.49541	7.26635	7.36669	7.32814
ENSG00000143401	ANP32E	-1.37881	2.87788e-20	1.53487e-18	-0.810883	8.22151e-15	1.51855e-13	0.0488726	0.377534	0.450041	-0.519058	6.57651e-10	1.17256e-08	-1.32994	2.05047e-19	8.36258e-18	0.567931	4.33453e-11	2.99094e-10		7.45232	7.43819	7.49245	6.08353	6.15684	6.01191	6.59841	6.74815	6.61137	6.15097	6.11549	6.12697
ENSG00000166825	ANPEP	-1.16997	1.92093e-14	2.70792e-13	-1.15784	3.88819e-14	6.16714e-13	-0.441024	1.28078e-05	4.40462e-05	-0.453152	1.11707e-05	6.93764e-05	-1.61099	5.18541e-17	1.13848e-15	0.0121278	0.877679	0.895876		7.81809	7.76706	7.72418	6.73084	6.59385	6.47946	6.73171	6.37992	6.71227	6.26837	5.93882	6.21972
ENSG00000103254	ANTKMT	-0.00790774	0.911995	0.929052	0.34123	6.54973e-05	0.00017849	0.205586	0.00668166	0.0127783	-0.143552	0.0516461	0.10105	0.197678	0.0127355	0.0199968	0.349137	2.18445e-05	5.4167e-05		5.161	5.00653	5.27848	5.1647	5.15092	5.13859	5.46933	5.58566	5.45104	5.25117	5.50927	5.3549
ENSG00000169604	ANTXR1	-0.889938	2.50459e-13	2.90388e-12	-0.516412	1.95741e-08	1.01519e-07	0.0318688	0.625808	0.687288	-0.341657	1.69735e-05	0.000100028	-0.85807	6.29585e-13	5.92551e-12	0.373526	4.44012e-06	1.24389e-05		9.64447	9.61621	9.57629	8.79822	8.65906	8.7105	9.19851	8.91357	9.17475	8.77205	8.61385	8.87256
ENSG00000163297	ANTXR2	0.435518	2.36245e-09	1.3404e-08	0.23646	5.76851e-05	0.000158448	-0.149631	0.00459876	0.00914181	0.0494272	0.320121	0.434984	0.285887	4.61935e-06	1.29666e-05	-0.199058	0.000321749	0.000659893		7.0124	7.08755	7.00304	7.52618	7.39399	7.48896	7.23281	7.27274	7.30525	7.2799	7.30614	7.37214
ENSG00000135046	ANXA1	-1.26749	2.68147e-18	8.5807e-17	-0.411806	8.5497e-08	3.96364e-07	-0.0145632	0.805657	0.843137	-0.870247	4.28284e-14	2.2653e-12	-1.28205	4.17798e-18	1.19906e-16	0.855683	3.20817e-14	4.23783e-13		7.96232	8.01769	8.02265	6.73914	6.74269	6.72218	7.54656	7.70027	7.52447	6.68743	6.88407	6.61488
ENSG00000122359	ANXA11	0.307667	4.15215e-07	1.61347e-06	-0.378726	2.03989e-08	1.05454e-07	-0.438235	7.6143e-10	6.79659e-09	0.248159	2.12303e-05	0.000122741	-0.130567	0.010333	0.0165101	-0.686393	5.02712e-14	6.31474e-13		6.96478	6.95972	6.98646	7.27945	7.25596	7.2997	6.6078	6.54466	6.62201	6.88421	6.77447	6.85191
ENSG00000182718	ANXA2	-1.2556	1.1809e-19	5.41776e-18	-1.1798	5.29932e-19	2.86208e-17	-0.623943	1.47781e-12	2.52213e-11	-0.699738	1.12279e-13	5.09634e-12	-1.87954	5.48754e-24	1.30075e-21	0.0757951	0.132404	0.168953		11.7375	11.7701	11.8311	10.5157	10.5394	10.5166	10.5844	10.667	10.5474	9.91499	9.98248	9.80285
ENSG00000196975	ANXA4	-0.35078	1.56545e-05	4.56962e-05	0.862087	3.17677e-13	4.18225e-12	0.935304	5.76749e-14	1.47944e-12	-0.277563	9.61546e-05	0.000467266	0.584524	2.02892e-09	9.93883e-09	1.21287	7.04785e-17	1.83359e-15		5.67363	5.6971	5.63295	5.33098	5.35113	5.26694	6.49727	6.66062	6.43035	6.16618	6.37654	6.23265
ENSG00000164111	ANXA5	-0.93903	1.95687e-16	4.14702e-15	0.230931	9.11413e-05	0.000241784	0.457501	1.51682e-09	1.27146e-08	-0.712459	1.20871e-13	5.44773e-12	-0.481528	5.46779e-10	2.97693e-09	1.16996	1.00299e-18	4.38165e-17		10.0898	10.1508	10.1456	9.17984	9.2116	9.17802	10.3332	10.4552	10.2905	9.65833	9.7284	9.55581
ENSG00000197043	ANXA6	0.255353	2.15439e-06	7.31851e-06	-0.117704	0.00939722	0.0167085	-0.260404	1.59375e-06	6.60835e-06	0.112653	0.0124724	0.0307783	-0.00505083	0.90497	0.921162	-0.373056	2.82147e-09	1.3508e-08		9.94655	9.95704	9.95601	10.2465	10.1628	10.2163	9.85164	9.84181	9.81308	9.95714	9.963	9.92438
ENSG00000138279	ANXA7	-0.300277	1.02464e-05	3.09106e-05	-0.0933029	0.105717	0.146416	-0.0316801	0.581207	0.645058	-0.238654	0.000331642	0.00136759	-0.331957	4.99596e-06	1.39412e-05	0.206974	0.000846423	0.0016214		6.2724	6.20667	6.3135	5.91239	5.9177	6.065	6.21385	6.20659	6.10259	5.97954	5.89444	5.91873
ENSG00000143412	ANXA9	1.03146	0.00229589	0.0045365	0.326482	0.349394	0.419417	0.21262	0.398278	0.471118	0.917599	0.00436443	0.0126477	1.24408	0.000574346	0.0011382	-0.704979	0.0186029	0.0281896		0.0806785	-0.298241	0.476086	0.734029	1.23405	1.29256	-0.0415588	1.16312	0.256011	1.56531	1.10613	1.15906
ENSG00000148120	AOPEP	-0.144494	0.0228211	0.0363819	0.0580787	0.345127	0.415034	-0.071873	0.249195	0.31564	-0.274446	0.000151474	0.000688946	-0.216367	0.00185965	0.00337974	0.202573	0.00205674	0.00369679		6.38863	6.416	6.49296	6.23741	6.37452	6.26124	6.44487	6.6062	6.43725	6.33334	6.20906	6.11305
ENSG00000138356	AOX1	-0.8886	2.13414e-11	1.71374e-10	-1.58071	6.99235e-15	1.31815e-13	-1.74835	1.03876e-12	1.81641e-11	-1.05624	1.34769e-07	1.34397e-06	-2.63695	5.42846e-17	1.18574e-15	-0.692106	2.94227e-07	1.00429e-06		4.86466	4.7525	4.92313	3.98599	3.96855	3.95255	3.10853	3.5364	3.22698	2.19319	2.45886	2.142
ENSG00000138660	AP1AR	0.177864	0.0862625	0.121123	-0.0637026	0.564778	0.63038	-0.000465878	0.996221	0.997389	0.2411	0.0333429	0.069828	0.177398	0.111245	0.145715	-0.241566	0.022323	0.033283		3.64681	3.69902	3.76774	3.86525	3.88102	3.92687	3.39562	3.87163	3.7042	3.90256	4.07331	3.76378
ENSG00000100280	AP1B1	-0.554623	2.98243e-10	1.97492e-09	-0.13728	0.0208828	0.0345974	0.179957	0.0040127	0.00809369	-0.237386	0.000315192	0.00130947	-0.374666	6.39722e-07	2.0631e-06	0.417343	6.8883e-08	2.60243e-07		7.12785	7.03001	7.07734	6.61565	6.46105	6.49701	7.01197	6.82658	6.97849	6.74572	6.60991	6.73788
ENSG00000166747	AP1G1	-0.059233	0.218886	0.275248	0.185587	0.000604658	0.00136501	0.0570072	0.238697	0.304375	-0.187813	0.00056622	0.00218236	-0.00222573	0.963669	0.97034	0.24482	1.67442e-05	4.22985e-05		6.51877	6.59878	6.54696	6.50099	6.45381	6.53454	6.72544	6.72456	6.7715	6.54676	6.58499	6.53363
ENSG00000213983	AP1G2	1.01942	4.45181e-05	0.000119512	1.2207	5.26238e-06	1.73963e-05	0.414455	0.0153436	0.0269703	0.213175	0.211217	0.316912	1.43388	3.92772e-07	1.31403e-06	0.20128	0.221741	0.268624		0.539001	0.927893	0.850565	1.91973	1.61988	1.82464	1.78493	2.21061	1.95705	2.27564	2.03703	2.17809
ENSG00000072958	AP1M1	-0.384109	5.25101e-07	2.00696e-06	-0.119539	0.0504341	0.0760638	0.250465	0.000229272	0.000602353	-0.0141058	0.812648	0.866463	-0.133645	0.0320021	0.0467291	0.26457	0.000105995	0.00023481		6.82584	6.79217	6.74539	6.53218	6.27053	6.409	6.74956	6.60428	6.6438	6.6093	6.6465	6.70036
ENSG00000129354	AP1M2	-0.273008	0.211418	0.267142	-0.515316	0.038507	0.0598119	-1.12272	0.000353547	0.000893112	-0.880407	0.00559216	0.0156424	-1.39572	3.48316e-05	8.53781e-05	-0.242309	0.299581	0.351471		0.88629	1.11022	0.956518	0.851701	0.808375	0.559866	0.517994	0.550421	0.432188	-0.127662	-0.231421	-0.583027
ENSG00000106367	AP1S1	-0.924586	2.02009e-14	2.82901e-13	0.017295	0.764574	0.808331	0.499622	2.21393e-08	1.38033e-07	-0.442259	9.64297e-08	1.00431e-06	-0.424964	2.25204e-07	7.89109e-07	0.941881	1.05853e-14	1.60536e-13		5.81207	5.975	5.99081	5.02555	5.01272	4.99592	5.96814	5.99356	5.89515	5.4382	5.51221	5.579
ENSG00000182287	AP1S2	-0.478781	8.84945e-07	3.25217e-06	0.296939	0.000327005	0.000778149	0.455678	2.34446e-06	9.35446e-06	-0.320042	0.000165041	0.000743323	-0.0231029	0.762689	0.798497	0.77572	4.4135e-11	3.03399e-10		4.81282	4.89601	4.78374	4.33149	4.35213	4.36688	5.16133	5.21625	5.00967	4.69946	4.9479	4.81643
ENSG00000196961	AP2A1	-0.273159	5.93036e-06	1.86829e-05	0.156725	0.00311476	0.00611955	0.281813	3.85766e-06	1.47046e-05	-0.148071	0.00492702	0.0140866	0.00865399	0.859178	0.882623	0.429884	2.26201e-09	1.10048e-08		7.80642	7.72705	7.74712	7.5514	7.43265	7.477	7.95961	7.84628	7.94223	7.75903	7.72706	7.81622
ENSG00000183020	AP2A2	0.156701	0.00244335	0.00480239	0.0802034	0.101979	0.141807	-0.049355	0.298963	0.368806	0.0271429	0.570672	0.674018	0.107346	0.0331636	0.0482641	-0.0764979	0.109761	0.142562		6.86259	6.90214	6.84762	7.06471	6.96904	7.04818	6.97878	6.92799	6.94438	6.98076	6.92657	7.01857
ENSG00000006125	AP2B1	-0.61872	1.76644e-13	2.10722e-12	-0.526361	7.33954e-12	7.26574e-11	-0.194493	0.000210439	0.000556647	-0.286852	1.18191e-06	9.29837e-06	-0.813214	5.41974e-16	9.47714e-15	0.0923591	0.0472548	0.0660185		7.98817	7.95089	7.94914	7.37263	7.3232	7.33674	7.47883	7.41982	7.41027	7.12339	7.20165	7.12988
ENSG00000161203	AP2M1	-0.828335	1.30786e-16	2.8764e-15	0.0911521	0.0443674	0.0678741	0.392926	1.88458e-09	1.54831e-08	-0.526562	4.25438e-12	1.28434e-10	-0.43541	2.38695e-10	1.38186e-09	0.919488	1.06747e-17	3.59568e-16		9.62856	9.64686	9.67442	8.86082	8.80449	8.80023	9.76794	9.77331	9.6822	9.21216	9.23328	9.19879
ENSG00000042753	AP2S1	-0.687412	1.41379e-12	1.40938e-11	-0.50202	1.4402e-09	9.23113e-09	0.119803	0.0413074	0.0649232	-0.065589	0.257007	0.36884	-0.567609	1.75211e-10	1.0431e-09	0.185392	0.00231138	0.00411712		6.79638	6.86615	6.85905	6.16536	6.19916	6.10235	6.29856	6.43695	6.29155	6.31688	6.34555	6.17576
ENSG00000132842	AP3B1	-0.282041	1.46589e-05	4.29959e-05	0.0466691	0.387813	0.458104	0.150634	0.00934054	0.0172623	-0.178076	0.00284286	0.00879163	-0.131407	0.0232037	0.0347214	0.32871	1.31416e-06	4.01556e-06		6.39949	6.46077	6.47821	6.11427	6.18968	6.1944	6.44582	6.60811	6.43811	6.30515	6.36357	6.29253
ENSG00000065000	AP3D1	-0.0182542	0.760828	0.800476	0.0248386	0.680706	0.735092	0.0591781	0.328561	0.40015	0.0160853	0.789927	0.848813	0.0409239	0.500525	0.555031	0.0430928	0.47326	0.526713		7.92759	7.86389	7.7609	7.8931	7.79316	7.80789	7.95694	7.7291	7.93432	7.94278	7.77559	7.94554
ENSG00000185009	AP3M1	0.200391	0.00157588	0.00319895	0.19873	0.00221136	0.00448074	-0.0585641	0.307385	0.377775	-0.0569032	0.335694	0.451686	0.141827	0.0250735	0.0373013	-0.00166097	0.976123	0.979414		5.60495	5.65186	5.69931	5.9281	5.76981	5.87761	5.90581	5.85074	5.8113	5.7551	5.8763	5.78468
ENSG00000070718	AP3M2	-0.250968	0.00355976	0.00674037	0.0188381	0.815625	0.852293	0.393941	2.73441e-05	8.78085e-05	0.124135	0.128624	0.212701	0.142973	0.0862321	0.115724	0.269806	0.0017261	0.0031397		4.65873	4.58544	4.67929	4.42938	4.44794	4.31125	4.72909	4.68621	4.58153	4.71432	5.01162	4.7095
ENSG00000177879	AP3S1	-0.516766	3.64383e-08	1.69727e-07	0.133191	0.0531516	0.0795721	0.418176	1.63236e-06	6.75315e-06	-0.231781	0.00182373	0.00598559	-0.0985901	0.157177	0.198959	0.649957	3.20577e-10	1.84837e-09		6.15241	6.11228	6.25066	5.58291	5.73007	5.66219	6.24265	6.44446	6.24806	6.00876	6.25191	6.01167
ENSG00000157823	AP3S2	0.364662	0.00036374	0.000825364	0.284167	0.0058878	0.0109112	0.0747757	0.374105	0.44686	0.155271	0.0927153	0.163105	0.439437	8.94094e-05	0.000203855	-0.080495	0.339477	0.392059		3.40972	3.54915	3.69817	3.92016	3.90822	3.98846	3.89699	3.76603	3.90177	3.98329	3.9998	4.05335
ENSG00000134262	AP4B1	-0.184028	0.0572475	0.083678	-0.0509384	0.603328	0.66643	0.164644	0.091661	0.132169	0.0315542	0.750759	0.818754	-0.0193842	0.845597	0.870907	0.133089	0.160714	0.201168		3.81027	3.62603	3.77258	3.52489	3.68821	3.4485	3.58739	3.71018	3.7548	3.732	3.78322	3.65911
ENSG00000081014	AP4E1	-0.0310519	0.704763	0.75156	0.105273	0.223506	0.283846	-0.278754	0.00355889	0.00724686	-0.415078	9.73776e-05	0.000471776	-0.309806	0.00238069	0.00424768	0.136324	0.0960416	0.126332		4.32475	4.17385	4.22889	4.23732	4.27062	4.1173	4.18408	4.43376	4.4097	3.91804	4.02472	3.87791
ENSG00000221838	AP4M1	-0.303127	0.000215276	0.000508119	-0.306087	0.000391329	0.000916395	-0.109235	0.163361	0.218864	-0.106275	0.198253	0.300953	-0.412362	1.75695e-05	4.5204e-05	-0.00295946	0.967892	0.97245		4.46568	4.38766	4.50399	4.15577	4.17465	4.13663	4.07993	4.19015	4.18619	4.01243	4.07331	4.06303
ENSG00000100478	AP4S1	0.0747165	0.536911	0.598229	-0.450871	0.00344982	0.00671804	-0.512519	0.000766319	0.00180046	0.0130687	0.932383	0.954302	-0.437802	0.00529491	0.00889201	-0.525587	0.000436622	0.000873991		3.16455	3.28088	2.94711	3.26693	2.97115	3.31911	2.59348	2.64226	2.73867	2.8498	2.64182	2.51089
ENSG00000254470	AP5B1	0.100285	0.151233	0.199237	0.133972	0.0678042	0.0989165	-0.0517794	0.453771	0.525065	-0.0854665	0.236584	0.345852	0.0485058	0.507382	0.561807	0.0336871	0.614307	0.662382		5.36581	5.30895	5.41794	5.5102	5.37779	5.51976	5.57237	5.31784	5.59687	5.37976	5.38003	5.47946
ENSG00000053770	AP5M1	0.208206	0.00854253	0.0149276	0.331112	0.0001732	0.000436582	0.14019	0.0566037	0.086028	0.0172834	0.813581	0.867242	0.348396	0.000113487	0.000254713	0.122906	0.0867205	0.114992		4.79238	4.96274	4.89231	4.98963	5.13291	5.15448	5.18663	5.27758	5.1962	5.08735	5.38324	5.28421
ENSG00000125843	AP5S1	-0.386855	2.20215e-05	6.25278e-05	-0.364538	0.000103136	0.000271021	0.168864	0.0392567	0.0620429	0.146548	0.0868001	0.154743	-0.217991	0.0107274	0.0170785	0.0223163	0.776691	0.807607		4.56061	4.55036	4.648	4.15577	4.22188	4.24154	4.19319	4.1644	4.31918	4.3648	4.54464	4.27786
ENSG00000242802	AP5Z1	0.0928289	0.140754	0.187107	0.589479	5.45061e-10	3.76512e-09	0.65441	1.86662e-11	2.46248e-10	0.15776	0.0107824	0.0272326	0.747239	3.96727e-12	3.22108e-11	0.49665	4.75155e-09	2.18155e-08		5.50297	5.53311	5.45457	5.67359	5.50925	5.58337	6.14396	6.12084	5.98857	6.30711	6.21268	6.19351
ENSG00000120868	APAF1	-0.654148	2.43786e-07	9.81584e-07	0.329588	0.000917057	0.00200402	0.693115	1.0043e-07	5.34292e-07	-0.290622	0.00298075	0.00915615	0.0389662	0.677891	0.722362	0.983736	4.03962e-11	2.80712e-10		4.76746	4.58158	4.65851	3.86057	3.98689	4.16829	4.88613	4.86308	5.20026	4.63221	4.71254	4.76692
ENSG00000107282	APBA1	-0.8073	0.00058896	0.00128778	1.202	1.30681e-07	5.86094e-07	1.78482	5.02136e-10	4.68807e-09	-0.224476	0.116449	0.196203	0.977522	7.03727e-06	1.92555e-05	2.0093	1.92814e-11	1.4324e-10		1.56349	1.72775	1.88018	0.813533	0.964642	1.122	3.03953	2.72912	3.00339	2.66637	2.43426	2.92614
ENSG00000034053	APBA2	-0.395436	9.85928e-05	0.000247886	-0.222168	0.0198365	0.0330435	0.302797	0.00203309	0.00434885	0.129529	0.169541	0.265686	-0.092639	0.311687	0.366458	0.173268	0.0590563	0.0809597		4.31332	4.52649	4.392	4.17094	3.82093	4.08781	4.2157	4.11687	4.23454	4.32276	4.27373	4.35084
ENSG00000011132	APBA3	0.328148	0.000121589	0.000299987	0.65123	3.01508e-09	1.823e-08	0.617255	5.20146e-10	4.82804e-09	0.294173	0.000118744	0.000558793	0.945403	9.66406e-13	8.72356e-12	0.323082	3.64437e-05	8.72414e-05		4.21229	4.10569	4.21472	4.50617	4.49228	4.52194	4.77226	4.87583	4.84036	5.19084	5.10027	5.06559
ENSG00000166313	APBB1	-0.324568	2.2251e-06	7.53674e-06	0.0119733	0.826194	0.861249	0.203364	0.000982534	0.00226236	-0.133177	0.0233327	0.0521227	-0.121204	0.039207	0.0562045	0.336541	1.05904e-06	3.28224e-06		5.54756	5.61272	5.57729	5.2759	5.27255	5.22391	5.59316	5.55031	5.62888	5.44712	5.46139	5.47039
ENSG00000163697	APBB2	-0.123505	0.0232724	0.0370322	0.164737	0.00358002	0.00694096	-0.395439	6.16059e-08	3.46161e-07	-0.683681	1.03236e-12	3.65032e-11	-0.518944	4.16789e-10	2.3165e-09	0.288242	6.24855e-06	1.70573e-05		7.32646	7.36494	7.38349	7.25829	7.23923	7.21016	7.53943	7.46375	7.56678	6.71945	6.86695	6.93995
ENSG00000113108	APBB3	0.501399	2.49366e-06	8.36449e-06	0.627938	1.05244e-07	4.80429e-07	0.419487	5.33625e-06	1.97925e-05	0.292949	0.00072253	0.00270817	0.920887	4.90534e-11	3.20676e-10	0.126539	0.101194	0.132402		4.16219	4.34281	3.94124	4.54162	4.63638	4.69274	4.73534	4.75338	4.76829	5.08049	5.03225	5.01659
ENSG00000134982	APC	0.279383	5.18528e-05	0.000137387	-0.236967	0.000775953	0.00171897	-0.509304	6.36202e-09	4.54937e-08	0.00704529	0.913322	0.941114	-0.229922	0.00122424	0.00229973	-0.516349	3.33483e-09	1.57687e-08		5.71982	5.57444	5.56617	5.85717	5.87106	5.94495	5.36441	5.40177	5.36497	5.36099	5.51514	5.31291
ENSG00000115266	APC2	1.32343	1.74986e-11	1.42301e-10	-0.175781	0.234836	0.296733	-0.867201	1.56425e-08	1.01379e-07	0.632008	9.96253e-05	0.000480846	0.456226	0.00224147	0.00401776	-1.49921	2.17579e-12	1.96404e-11		3.29815	2.98649	3.34194	4.70169	4.4585	4.467	2.8102	2.95015	3.33441	3.69052	3.49299	3.76378
ENSG00000154856	APCDD1	-0.249588	0.000361789	0.000821228	-2.92647	2.55253e-22	4.24317e-20	-2.63259	5.60572e-21	2.17988e-18	0.0442989	0.693968	0.774854	-2.88218	6.93379e-22	6.16337e-20	-2.67689	1.98542e-21	2.5932e-19		6.97388	6.80298	6.87827	6.75244	6.62229	6.53089	4.15175	3.86525	3.87151	4.13675	4.02472	3.86135
ENSG00000198768	APCDD1L	-2.23178	1.32584e-16	2.91094e-15	0.0290709	0.727544	0.776112	1.50658	5.81032e-12	8.71889e-11	-0.754276	2.3974e-08	2.92812e-07	-0.725205	5.80211e-08	2.23966e-07	2.26085	8.35813e-17	2.1227e-15		4.56543	4.44396	4.4923	2.3907	2.17503	2.30653	4.65194	4.354	4.55322	3.72027	3.62923	3.92115
ENSG00000164062	APEH	-0.212785	0.000428371	0.00096128	0.242683	9.78851e-05	0.000258127	0.391661	7.14569e-08	3.9578e-07	-0.0638075	0.234061	0.342907	0.178876	0.00245357	0.00436797	0.455469	3.48556e-09	1.64268e-08		6.67433	6.73605	6.79026	6.63561	6.49925	6.44175	7.00617	6.93029	6.99905	6.92118	6.8818	6.93797
ENSG00000100823	APEX1	0.376332	4.41829e-08	2.02413e-07	-0.170566	0.00203523	0.00415486	-0.249626	2.76453e-05	8.86646e-05	0.297271	2.77989e-06	1.99454e-05	0.126706	0.0169041	0.0259595	-0.546898	2.85131e-11	2.04349e-10		7.78226	7.75428	7.83744	8.15541	8.13806	8.21077	7.59803	7.72162	7.54658	7.90118	7.97524	7.88233
ENSG00000169188	APEX2	-0.115416	0.137944	0.184021	-0.0127122	0.872722	0.899858	0.020582	0.793152	0.832911	-0.0821216	0.318989	0.433999	-0.0948339	0.254868	0.306723	0.102704	0.181078	0.224094		4.80059	4.75592	4.70739	4.65118	4.58672	4.66416	4.72909	4.81755	4.67209	4.55837	4.50386	4.85038
ENSG00000117362	APH1A	-0.0575457	0.24889	0.308193	-0.163524	0.00301901	0.00594604	-0.0227157	0.648258	0.707693	0.0832624	0.11012	0.187538	-0.0802613	0.122173	0.158474	-0.105978	0.0396795	0.056308		6.68878	6.84298	6.81747	6.75998	6.70662	6.72058	6.65717	6.64302	6.57036	6.70984	6.71701	6.69259
ENSG00000138613	APH1B	-0.0560223	0.528913	0.590739	0.481616	9.03466e-06	2.85258e-05	0.804881	2.22243e-10	2.26489e-09	0.267242	0.0022823	0.00724901	0.748858	4.30489e-09	1.98353e-08	0.537639	5.26359e-07	1.724e-06		4.00761	3.84768	3.91957	3.92911	3.89274	3.78298	4.5134	4.24522	4.42367	4.72316	4.63912	4.62376
ENSG00000166181	API5	0.0819608	0.151037	0.19902	0.345842	1.76489e-06	6.40763e-06	0.306668	6.0754e-06	2.23078e-05	0.0427863	0.440426	0.555042	0.388629	3.15898e-07	1.07511e-06	0.263881	4.09861e-05	9.74048e-05		5.78128	5.84916	5.73076	5.86069	5.83506	5.90229	6.09743	6.2229	6.0752	6.12674	6.22528	6.17688
ENSG00000149089	APIP	0.135492	0.238914	0.29722	-0.31458	0.0218589	0.0360606	-0.071455	0.533884	0.601239	0.378617	0.00722758	0.0194728	0.0640372	0.610051	0.658236	-0.450072	0.000815413	0.00156598		3.18978	3.42555	3.10904	3.27398	3.44451	3.36354	3.12766	2.85034	2.7827	3.46313	3.2184	3.1607
ENSG00000169621	APLF	-0.469888	0.0253562	0.0400098	0.129857	0.50692	0.57625	0.546381	0.0106977	0.0194808	-0.0533638	0.78488	0.844951	0.0764929	0.704637	0.746203	0.599745	0.00436469	0.00738116		1.48414	1.67083	1.66782	0.774329	1.43982	1.24586	1.85546	1.73864	1.6594	1.89239	1.53408	1.59259
ENSG00000171388	APLN	-2.03507	5.36144e-19	2.03639e-17	-2.45677	9.88372e-19	5.06046e-17	-1.57817	3.99543e-10	3.85102e-09	-1.15647	4.46846e-07	3.88562e-06	-3.61325	7.86357e-19	2.73516e-17	-0.421702	0.00128097	0.00237629		5.42012	5.39714	5.35797	3.63842	3.24556	3.24386	2.93486	2.93805	2.95611	1.78389	1.57964	1.96735
ENSG00000105290	APLP1	-1.78064	7.19969e-16	1.35324e-14	-0.0658344	0.433897	0.503982	0.921969	8.54971e-09	5.94439e-08	-0.792834	9.12101e-09	1.24865e-07	-0.858668	2.02004e-09	9.89913e-09	1.7148	1.69562e-15	3.18706e-14		5.45175	5.40152	5.43331	3.78862	3.56174	3.63224	5.4712	5.09337	5.49471	4.53178	4.38699	4.73396
ENSG00000084234	APLP2	-0.768194	2.04823e-14	2.86529e-13	-0.120104	0.0227038	0.0373102	0.218463	0.000197249	0.000525341	-0.429627	5.86377e-09	8.36747e-08	-0.54973	4.10946e-11	2.73394e-10	0.64809	9.55348e-13	9.24297e-12		8.17426	8.16924	8.1616	7.48807	7.34007	7.37455	8.10931	7.96251	8.07179	7.62156	7.56165	7.66863
ENSG00000101474	APMAP	-0.710025	5.48717e-13	5.92707e-12	-0.122597	0.0286865	0.0459343	0.517064	5.76141e-10	5.28646e-09	-0.070363	0.199172	0.302098	-0.19296	0.00130504	0.00244182	0.587427	3.36065e-11	2.37135e-10		7.30208	7.36325	7.29326	6.65125	6.55994	6.62001	7.29016	7.11837	7.18071	7.20034	7.15067	7.03096
ENSG00000124701	APOBEC2	3.67123	5.21142e-10	3.31048e-09	5.2574	1.39074e-13	1.98677e-12	2.38196	5.12394e-16	2.58214e-14	0.795789	3.83871e-08	4.42263e-07	6.05319	4.67592e-15	6.83239e-14	1.58618	1.62738e-11	1.22821e-10		-0.594956	-0.416635	-2.02417	2.28309	2.33252	2.13771	3.71299	4.04532	3.72126	4.63845	4.62289	4.56704
ENSG00000179750	APOBEC3B	-2.01487	1.91244e-15	3.277e-14	-3.06779	1.31351e-15	2.94446e-14	-1.03146	1.80193e-05	6.02685e-05	0.0214644	0.928155	0.95142	-3.04633	2.64011e-15	4.04711e-14	-1.05292	1.03553e-05	2.71504e-05		4.39151	4.39647	4.42928	2.66171	2.44295	2.17558	1.63262	1.07742	1.40153	1.64191	1.62381	1.00681
ENSG00000244509	APOBEC3C	-1.06016	4.32882e-13	4.76022e-12	0.0329894	0.649872	0.708103	1.09786	2.22235e-13	4.82138e-12	0.00471707	0.948463	0.966279	0.0377065	0.611267	0.659326	1.09315	1.65748e-13	1.86923e-12		5.01338	5.01799	4.98703	4.00728	3.9387	3.90824	5.13558	5.0686	4.91889	4.92568	5.02815	5.1701
ENSG00000130208	APOC1	3.91763	1.09894e-08	5.58634e-08	-0.863049	0.182442	0.237371	-0.762201	0.013359	0.0237981	4.01848	2.39176e-08	2.92621e-07	3.15543	1.38452e-06	4.24577e-06	-4.78068	2.42051e-10	1.43305e-09		-2.41486	-2.0796	-2.32162	0.995009	1.32914	0.772521	-2.16151	-2.53108	-3.20512	0.539267	0.494996	-0.0783723
ENSG00000130203	APOE	4.31611	3.68591e-22	3.52087e-20	0.968399	9.23826e-07	3.55211e-06	0.255171	0.0023458	0.00494422	3.60288	6.57856e-23	1.40343e-19	4.57128	9.32639e-23	1.13693e-20	-3.34771	3.74631e-22	7.26557e-20		3.51328	3.08782	3.71839	7.90421	7.81668	7.60135	4.71335	4.41204	4.18619	8.05267	7.95917	8.06993
ENSG00000100342	APOL1	0.0908927	0.750339	0.791458	-0.257535	0.419567	0.489961	-0.0154545	0.956765	0.966353	0.332974	0.298346	0.413159	0.0754383	0.80551	0.836893	-0.348428	0.246493	0.295146		1.00475	0.602223	0.377796	0.195343	1.28238	0.597557	0.332654	0.485363	0.317159	0.539267	1.2256	0.479674
ENSG00000128335	APOL2	-0.0670422	0.407096	0.472338	0.198995	0.0217807	0.0359502	0.576479	4.67621e-08	2.68628e-07	0.310442	0.000459457	0.0018185	0.509437	1.09698e-06	3.41308e-06	0.266037	0.00187255	0.00338757		4.73355	4.58928	4.55549	4.63759	4.65255	4.36688	4.84339	4.72195	4.86104	5.14332	5.05663	5.14525
ENSG00000128284	APOL3	0.671858	0.0812565	0.114723	1.39864	0.000683523	0.00153063	1.94199	1.4624e-07	7.53878e-07	1.21521	7.93859e-05	0.000395056	2.61385	3.0695e-08	1.23747e-07	0.726781	0.0248459	0.036694		-1.23516	-1.45511	-1.07439	-0.569541	-0.763038	-0.611066	0.0414523	-0.0771758	-0.0183446	0.871668	1.4384	1.19474
ENSG00000221963	APOL6	-0.467824	1.30662e-05	3.86877e-05	-0.346542	0.00084557	0.00185839	0.617863	1.36948e-07	7.10263e-07	0.496582	1.02232e-05	6.39573e-05	0.150039	0.0953704	0.126725	0.121282	0.192959	0.237282		3.90471	4.14801	4.02481	3.61642	3.55684	3.53845	3.63494	3.64465	3.77129	4.10102	4.30119	4.18778
ENSG00000178878	APOLD1	-1.55456	4.6204e-13	5.04617e-12	-1.52309	6.64838e-12	6.64319e-11	-0.323994	0.0518803	0.0795196	-0.355462	0.0442177	0.0886432	-1.87855	1.13697e-12	1.01557e-11	0.0314684	0.827516	0.852285		3.82645	3.81522	3.90641	2.42908	2.45354	2.09881	2.57966	2.2306	2.2357	2.05062	1.8637	2.02795
ENSG00000184831	APOO	-0.150712	0.267256	0.328016	-0.331592	0.0340436	0.0535462	-0.0465819	0.741197	0.788315	0.134298	0.391288	0.506829	-0.197293	0.191634	0.237432	-0.18088	0.209517	0.255327		2.88454	3.1094	2.84963	3.01277	2.5942	2.80239	2.49383	2.53383	2.7827	2.7724	3.0343	2.53892
ENSG00000155008	APOOL	0.0781872	0.276163	0.337363	-0.0980315	0.205164	0.2634	-0.291702	0.000539583	0.00131355	-0.115483	0.153978	0.245444	-0.213515	0.0115684	0.0183171	-0.176219	0.0191376	0.028921		4.8568	4.78304	4.91439	4.85283	4.9298	5.01346	4.89173	4.68259	4.70105	4.61964	4.54464	4.73396
ENSG00000142192	APP	-0.0728411	0.161778	0.211341	0.423206	9.18477e-09	5.07402e-08	0.250788	3.9819e-05	0.00012371	-0.24526	5.29712e-05	0.000276747	0.177947	0.00165466	0.00302438	0.496048	4.11148e-10	2.32144e-09		9.96311	9.92649	9.94827	9.96022	9.82084	9.83826	10.409	10.2602	10.4382	10.1499	10.0646	10.157
ENSG00000062725	APPBP2	0.159162	0.00831062	0.0145641	0.151678	0.0141557	0.0243309	0.226363	0.000289889	0.000745845	0.233847	0.00030411	0.00126919	0.385525	4.4689e-07	1.47962e-06	-0.00748372	0.891173	0.906902		5.50799	5.52108	5.49908	5.66022	5.63672	5.70598	5.65047	5.56613	5.75302	5.88159	5.90343	5.89859
ENSG00000157500	APPL1	0.0247713	0.659845	0.711423	-0.107399	0.0787681	0.113198	-0.0998823	0.0901414	0.130197	0.0322876	0.592988	0.692793	-0.075111	0.218577	0.267067	-0.13217	0.0256324	0.0377511		5.49033	5.40589	5.45306	5.45548	5.5244	5.43901	5.41003	5.29429	5.31713	5.33431	5.40871	5.38803
ENSG00000136044	APPL2	-1.00798	7.56502e-16	1.41361e-14	-0.519772	1.44193e-09	9.23758e-09	0.167866	0.011443	0.0207026	-0.320339	2.06737e-05	0.000119797	-0.84011	1.76322e-13	1.83638e-12	0.488205	9.42955e-09	4.10957e-08		6.22743	6.1216	6.2437	5.18166	5.25752	5.13859	5.73083	5.59147	5.70949	5.38348	5.38324	5.31898
ENSG00000198931	APRT	-0.39993	4.96275e-07	1.90474e-06	-0.109043	0.0841198	0.11997	0.162083	0.0143824	0.0254303	-0.128803	0.0495677	0.0975502	-0.237847	0.000798023	0.00154091	0.290886	5.16192e-05	0.000120659		5.78542	5.93325	6.0022	5.57437	5.46282	5.51853	5.8025	5.87792	5.74886	5.72314	5.71212	5.60906
ENSG00000137074	APTX	-0.0445525	0.588396	0.646923	-0.123324	0.166712	0.21959	-0.170908	0.0545006	0.0831475	-0.0921365	0.315088	0.4302	-0.215461	0.023827	0.0355917	-0.0787717	0.343479	0.396117		4.55576	4.66411	4.7399	4.55614	4.68213	4.62135	4.47285	4.74645	4.4375	4.44537	4.64449	4.33093
ENSG00000240583	AQP1	0.911263	0.0271906	0.0427147	4.46762	4.001e-13	5.16258e-12	0.11183	0.7447	0.79151	-3.44452	1.52353e-12	5.17274e-11	1.02309	0.0188126	0.028609	3.55635	5.50887e-14	6.83933e-13		-1.53239	-0.18883	-1.3836	0.00525153	-0.2694	-0.448602	2.97764	3.292	3.21899	-0.127662	-0.231421	-0.166158
ENSG00000178301	AQP11	-0.612953	0.0349702	0.0534597	0.46454	0.078886	0.113352	0.75678	0.00945349	0.0174443	-0.320714	0.206906	0.311429	0.143827	0.596623	0.64587	1.07749	0.000270106	0.00056026		0.372713	0.406899	1.02306	0.253521	0.150746	-0.108033	1.30321	1.16312	0.859647	0.539267	1.10613	0.836585
ENSG00000165272	AQP3	0.489812	2.97017e-06	9.82383e-06	0.272369	0.0048474	0.00913122	-0.48963	3.84023e-06	1.46469e-05	-0.272188	0.00542483	0.0152358	0.000181254	0.998472	0.998706	-0.217442	0.00930216	0.014826		4.01469	4.21425	4.16033	4.62111	4.52529	4.73352	4.39607	4.31709	4.50147	4.25933	4.0411	4.07744
ENSG00000021776	AQR	-0.0697373	0.272063	0.333085	-0.0598338	0.360915	0.430873	-0.217347	0.00249935	0.00524453	-0.22725	0.00224863	0.00715448	-0.287084	0.000238009	0.000504307	0.00990347	0.873986	0.892964		5.6143	5.79025	5.74931	5.71559	5.65748	5.59506	5.70719	5.6958	5.59533	5.56328	5.39922	5.33506
ENSG00000169083	AR	0.89459	8.90468e-13	9.22914e-12	-0.247582	0.00292037	0.00576152	-0.452055	3.40335e-07	1.63096e-06	0.690116	9.19869e-10	1.5976e-08	0.442534	1.89749e-06	5.68404e-06	-1.14217	5.20613e-15	8.62077e-14		5.82823	5.68098	5.77849	6.62187	6.66165	6.67944	5.53167	5.27998	5.70235	6.27139	6.11935	6.19901
ENSG00000078061	ARAF	-0.343012	4.25796e-07	1.65191e-06	-0.138429	0.012799	0.0221808	0.207194	0.000478476	0.00117892	0.00261091	0.960746	0.973678	-0.135818	0.0156447	0.0241734	0.204583	0.000469645	0.000935345		6.33876	6.32669	6.30433	5.96774	5.90907	6.06079	6.22943	6.1837	6.14009	6.20877	6.17793	6.17017
ENSG00000186635	ARAP1	-0.0781129	0.236197	0.294556	0.415763	8.4933e-07	3.28839e-06	0.469894	8.08817e-08	4.42778e-07	-0.0239826	0.707247	0.784468	0.391781	2.58635e-06	7.58949e-06	0.493876	2.65496e-08	1.07237e-07		6.39543	6.26192	6.25845	6.3248	6.22024	6.12914	6.79138	6.58985	6.76191	6.72092	6.56248	6.77149
ENSG00000198576	ARC	-0.730707	0.00118542	0.00246281	0.95376	5.80458e-06	1.89779e-05	1.04236	1.32788e-05	4.5507e-05	-0.642109	0.000449611	0.0017845	0.311651	0.104725	0.137838	1.68447	7.11551e-10	3.82362e-09		1.84334	1.91097	1.66782	0.734029	1.32914	1.14764	2.71225	2.74311	2.72746	1.80625	2.2208	2.31407
ENSG00000095139	ARCN1	-0.202737	0.000109124	0.000271959	0.383712	4.70547e-09	2.75905e-08	0.496436	2.47053e-11	3.17514e-10	-0.0900131	0.0517994	0.101257	0.293699	5.91859e-07	1.9223e-06	0.586449	5.99653e-13	6.05703e-12		7.87947	7.83665	7.88657	7.65047	7.64479	7.69967	8.28807	8.2135	8.2519	8.13779	8.13398	8.21081
ENSG00000109321	AREG	-1.52327	4.28404e-06	1.3823e-05	-0.69798	0.00914738	0.0163096	-0.746932	0.0483221	0.0746827	-1.57222	0.000134729	0.000623924	-2.2702	3.47464e-07	1.17318e-06	0.82529	0.00736188	0.0119629		1.21596	1.72775	1.17712	0.309443	-0.415947	-0.0486024	0.733043	0.345723	0.939602	-0.629605	-0.586504	-1.00051
ENSG00000119682	AREL1	-0.108019	0.0609189	0.0885892	-0.0712664	0.21938	0.279409	-0.19801	0.00189695	0.0040884	-0.234763	0.000477468	0.00188143	-0.306029	2.06677e-05	5.26462e-05	0.0367526	0.509722	0.562016		6.09682	6.16991	6.0785	6.01581	6.0058	5.99788	6.1059	5.91081	6.10259	5.79479	5.75495	5.86161
ENSG00000143761	ARF1	-0.207258	5.9191e-05	0.000155096	0.0524621	0.235028	0.296945	0.0827086	0.0666793	0.0994749	-0.177011	0.000377573	0.00153573	-0.124549	0.00797857	0.0130063	0.25972	2.51607e-06	7.32447e-06		9.07866	9.05454	9.10927	8.91336	8.85879	8.84915	9.18259	9.13304	9.08461	8.95299	8.96477	8.95159
ENSG00000134287	ARF3	-0.257494	2.84781e-05	7.92779e-05	0.118914	0.0276247	0.0444719	0.244601	6.25486e-05	0.000185845	-0.131807	0.016591	0.0390162	-0.0128931	0.806992	0.838229	0.376408	5.79562e-08	2.2171e-07		5.95319	5.93023	5.90959	5.67226	5.67908	5.66552	6.1071	6.03677	6.00143	5.92949	5.88086	5.92936
ENSG00000168374	ARF4	-0.278607	1.27898e-05	3.79395e-05	0.629226	3.8244e-12	4.01248e-11	0.814237	1.13486e-14	3.68552e-13	-0.0935961	0.0783574	0.142367	0.53563	1.25952e-10	7.70642e-10	0.907833	8.31701e-16	1.6634e-14		7.88672	7.95276	7.99053	7.69281	7.61237	7.69234	8.58946	8.64627	8.48502	8.42356	8.5729	8.44618
ENSG00000004059	ARF5	-0.268026	3.69844e-05	0.000101046	0.183799	0.00212827	0.0043248	0.151831	0.00993179	0.0182235	-0.299994	9.73117e-06	6.11482e-05	-0.116195	0.0459923	0.0652156	0.451825	6.09742e-09	2.75298e-08		6.44996	6.42464	6.41146	6.25531	6.05619	6.17271	6.56723	6.6597	6.60831	6.27139	6.38298	6.29459
ENSG00000165527	ARF6	-0.08427	0.0744764	0.106158	-0.170839	0.00100226	0.00217072	-0.438699	9.48131e-10	8.28401e-09	-0.35213	7.65831e-08	8.2168e-07	-0.522969	3.30133e-11	2.23464e-10	-0.0865689	0.0677082	0.0917397		7.18071	7.16946	7.24049	7.14663	7.09869	7.0967	7.00487	6.99526	7.07956	6.7039	6.65849	6.66025
ENSG00000101199	ARFGAP1	0.223194	6.87319e-05	0.000177767	0.441567	1.03199e-09	6.78802e-09	0.316282	3.84957e-07	1.82026e-06	0.0979091	0.0463924	0.0923088	0.539476	1.70847e-11	1.22995e-10	0.218372	8.02971e-05	0.000181398		7.68414	7.71478	7.65144	7.98182	7.88821	7.84973	8.17312	8.07734	8.12272	8.26054	8.1837	8.22112
ENSG00000149182	ARFGAP2	0.372789	1.10217e-07	4.72782e-07	-0.0994013	0.0746277	0.107834	-0.23878	8.08945e-05	0.000234743	0.23341	0.000182936	0.000812487	0.134009	0.0187343	0.0285	-0.47219	1.335e-09	6.79171e-09		6.23654	6.2154	6.24719	6.66203	6.59743	6.56102	6.16956	6.12485	6.10909	6.44176	6.26591	6.37357
ENSG00000242247	ARFGAP3	-0.306334	1.8856e-06	6.49506e-06	0.173443	0.00181139	0.00373302	0.245489	4.95704e-05	0.000150964	-0.234288	8.74465e-05	0.000429185	-0.0608448	0.244525	0.295387	0.479777	4.33745e-10	2.44041e-09		6.43025	6.43001	6.45127	6.11623	6.13233	6.14673	6.65305	6.66522	6.52004	6.39826	6.39258	6.34309
ENSG00000066777	ARFGEF1	-0.128864	0.0352994	0.0538922	0.634199	2.76268e-11	2.45281e-10	0.669172	5.28396e-12	8.01359e-11	-0.0938919	0.0950442	0.166448	0.540307	1.12157e-09	5.78875e-09	0.763064	1.77376e-13	1.98636e-12		5.46472	5.40152	5.38511	5.35443	5.27554	5.22992	6.05061	5.97443	6.10693	5.95598	5.9755	5.93068
ENSG00000124198	ARFGEF2	-0.067693	0.2822	0.343983	0.378956	1.90102e-06	6.85632e-06	0.397412	5.90502e-07	2.6841e-06	-0.0492377	0.420782	0.535548	0.329719	1.90775e-05	4.88482e-05	0.446649	5.57797e-08	2.13831e-07		5.54267	5.44885	5.64091	5.5758	5.39163	5.48875	5.92233	5.95804	5.90888	5.83341	5.85329	5.94646
ENSG00000164144	ARFIP1	0.0728994	0.288488	0.351012	0.349629	2.75626e-05	8.01638e-05	0.292676	0.000117868	0.00033018	0.0159472	0.810214	0.864156	0.365576	1.86836e-05	4.78875e-05	0.276729	0.000182592	0.000389206		4.5509	4.71779	4.68957	4.69383	4.76738	4.73774	4.99687	5.05745	4.98162	5.02436	5.11968	4.96329
ENSG00000132254	ARFIP2	-0.0257959	0.631694	0.687208	0.365811	3.27618e-07	1.36775e-06	0.605582	7.87225e-12	1.13859e-10	0.213974	0.000313357	0.00130226	0.579786	4.96569e-11	3.23959e-10	0.391607	4.77274e-08	1.84773e-07		5.808	5.75131	5.86153	5.73996	5.80435	5.80596	6.19017	6.21915	6.12093	6.34865	6.42415	6.40151
ENSG00000101246	ARFRP1	-0.00548033	0.925736	0.940655	-0.0154785	0.799734	0.838035	-0.0409126	0.49467	0.564279	-0.0309144	0.617698	0.712878	-0.0463929	0.458535	0.514441	-0.00999815	0.863886	0.884183		5.73276	5.56666	5.63561	5.57295	5.69813	5.63185	5.61195	5.62584	5.6379	5.64154	5.66004	5.49921
ENSG00000134884	ARGLU1	0.621566	2.76011e-12	2.61699e-11	-0.12705	0.0193959	0.0323982	-0.511044	1.76885e-10	1.84827e-09	0.237572	8.5529e-05	0.000421066	0.110522	0.0394512	0.0565355	-0.748616	4.27981e-14	5.46177e-13		7.45428	7.51095	7.45641	8.12017	8.10611	8.05988	7.26014	7.44837	7.3342	7.57674	7.65706	7.52492
ENSG00000175220	ARHGAP1	-0.186249	0.00357631	0.00676371	0.335637	4.56849e-06	1.52721e-05	0.433981	6.29582e-08	3.52909e-07	-0.0879042	0.138378	0.225635	0.247732	0.000270248	0.000569036	0.521885	1.54504e-09	7.77076e-09		6.70309	6.67855	6.62469	6.47142	6.46563	6.50447	7.01903	6.91029	7.07293	6.9541	6.75101	7.01359
ENSG00000071205	ARHGAP10	-0.144543	0.00710935	0.0126441	-0.250748	4.72514e-05	0.00013174	-0.518695	4.56334e-10	4.30123e-09	-0.41249	6.57028e-08	7.18773e-07	-0.663239	4.17172e-12	3.37535e-11	-0.106205	0.0433325	0.0609578		6.18728	6.21913	6.18497	5.99677	6.12075	6.03784	5.96415	5.96253	5.91507	5.51996	5.52391	5.5569
ENSG00000198826	ARHGAP11A	-2.25403	2.44468e-22	2.42573e-20	-2.89664	1.41504e-22	2.66918e-20	-0.79909	2.37788e-08	1.46825e-07	-0.156481	0.178567	0.277042	-3.05312	2.85871e-22	2.85871e-20	-0.642609	3.27322e-07	1.10957e-06		6.62894	6.51332	6.53632	4.43567	4.30026	4.20538	3.59428	3.64465	3.7548	3.72027	3.39445	3.37023
ENSG00000165322	ARHGAP12	0.733387	1.73369e-11	1.41255e-10	0.637853	6.5398e-10	4.46689e-09	0.0763736	0.202997	0.264285	0.171907	0.00922588	0.0239323	0.80976	4.52712e-12	3.64676e-11	-0.0955333	0.113959	0.147431		4.89565	5.05183	4.93829	5.61516	5.67682	5.78774	5.58107	5.68135	5.5451	5.7479	5.8252	5.75511
ENSG00000140750	ARHGAP17	-0.291595	0.000126136	0.000310428	0.0985206	0.141355	0.190017	0.358573	8.95108e-06	3.17467e-05	-0.031543	0.632314	0.72556	0.0669777	0.321096	0.376514	0.390116	1.87706e-06	5.58363e-06		5.83624	5.74787	5.71826	5.47089	5.4162	5.52588	5.91409	5.72252	5.93349	5.82795	5.69669	5.92803
ENSG00000146376	ARHGAP18	-1.08195	5.84805e-14	7.53827e-13	-0.013546	0.842211	0.87502	0.43028	1.37842e-05	4.71885e-05	-0.638123	6.48736e-09	9.21623e-08	-0.651669	5.0333e-09	2.29275e-08	1.0684	6.46764e-14	7.91451e-13		5.0379	5.09844	5.13541	4.10926	4.01219	3.94891	5.12373	5.14168	4.99571	4.33434	4.50386	4.52561
ENSG00000213390	ARHGAP19	-1.48091	9.8452e-15	1.47563e-13	-1.4815	9.97176e-14	1.46039e-12	-0.162755	0.189832	0.249548	-0.162163	0.218675	0.325281	-1.64366	5.24252e-14	5.99145e-13	-0.000591733	0.99588	0.996581		4.3696	4.41392	4.50981	3.00432	3.02185	2.89611	2.73737	3.07701	3.09353	2.79494	2.76526	2.84987
ENSG00000107863	ARHGAP21	-0.30561	1.38768e-05	4.08798e-05	-0.496976	7.94798e-09	4.43286e-08	-0.241992	0.000392726	0.00098316	-0.0506254	0.415573	0.530395	-0.547602	1.70591e-09	8.50296e-09	-0.191367	0.00297654	0.00520338		6.86748	6.72473	6.76739	6.44592	6.47346	6.51621	6.28691	6.20659	6.36307	6.10323	6.34225	6.28944
ENSG00000128805	ARHGAP22	-0.624415	3.17709e-11	2.47365e-10	1.04088	5.57901e-17	1.7084e-15	1.55778	4.88683e-21	2.01779e-18	-0.107511	0.037885	0.0779377	0.933367	1.00094e-15	1.67259e-14	1.66529	6.86864e-22	1.20436e-19		5.76249	5.86193	5.86494	5.29334	5.15417	5.19346	6.92651	6.83477	6.86021	6.75868	6.75722	6.78253
ENSG00000275832	ARHGAP23	0.406185	1.11658e-06	4.01692e-06	0.638881	2.9537e-10	2.1457e-09	-0.218679	0.00209286	0.00446032	-0.451374	1.98323e-07	1.89161e-06	0.187506	0.00759096	0.0124315	0.232696	0.00110115	0.00206728		7.89201	7.68364	7.78177	8.19468	8.11948	8.25879	8.43635	8.2905	8.54216	7.95753	7.85821	8.09522
ENSG00000138639	ARHGAP24	0.413654	1.72997e-05	5.00306e-05	0.000380476	0.996507	0.997599	-0.0210754	0.778959	0.820699	0.392198	6.77947e-05	0.000343536	0.392578	7.66693e-05	0.000176982	-0.413273	1.47712e-05	3.76936e-05		4.61284	4.34281	4.60249	4.95498	4.91455	4.93834	4.5493	4.44663	4.56272	4.79201	5.11194	4.90525
ENSG00000145819	ARHGAP26	0.559905	1.09431e-07	4.70039e-07	-0.905729	2.06738e-09	1.28897e-08	-1.0598	3.52634e-12	5.57937e-11	0.405836	0.000869554	0.00317102	-0.499892	1.83509e-05	4.70914e-05	-1.46563	9.70466e-15	1.48766e-13		4.32475	4.27758	4.18959	4.80985	4.91071	4.71649	3.32281	3.32956	3.39947	3.84432	3.86829	3.59381
ENSG00000159314	ARHGAP27	1.98789	8.64231e-12	7.44425e-11	0.336976	0.111055	0.153031	-0.652441	1.39219e-05	4.76215e-05	0.998471	3.03879e-06	2.16694e-05	1.33545	1.22697e-07	4.49749e-07	-1.65091	3.97833e-11	2.76753e-10		1.35627	2.13795	1.84382	3.64929	3.99054	3.66811	1.90063	2.28895	2.2357	3.15871	3.12929	3.08667
ENSG00000088756	ARHGAP28	0.351528	0.000163925	0.000394926	-1.90949	7.89195e-14	1.17873e-12	-1.47677	1.85171e-13	4.10066e-12	0.784248	1.63223e-05	9.67698e-05	-1.12524	2.66574e-10	1.53149e-09	-2.26102	5.25893e-16	1.11632e-14		3.91987	3.89815	3.83874	4.29386	4.19057	4.21147	2.20067	1.9219	1.85765	2.87117	2.70486	2.68405
ENSG00000137962	ARHGAP29	0.882044	3.87379e-14	5.19209e-13	0.323711	2.03895e-05	6.06239e-05	0.0702862	0.203657	0.265008	0.62862	4.53628e-11	1.08939e-09	0.952331	1.24034e-14	1.66768e-13	-0.558334	2.85845e-10	1.66689e-09		5.44652	5.46149	5.38827	6.23741	6.27949	6.40767	5.69442	5.78636	5.77498	6.30711	6.43348	6.40912
ENSG00000031081	ARHGAP31	0.128486	0.0559235	0.0818642	0.939412	4.74829e-14	7.38494e-13	0.357341	4.71581e-06	1.7686e-05	-0.453585	7.02929e-08	7.62499e-07	0.485827	8.29081e-08	3.11666e-07	0.810925	3.15365e-13	3.35276e-12		5.55243	5.5725	5.67365	5.83233	5.67229	5.70598	6.55756	6.48142	6.59062	6.02792	6.00294	6.22404
ENSG00000134909	ARHGAP32	0.338103	0.000289525	0.000666412	-0.12181	0.186781	0.242474	-0.54071	1.00615e-06	4.34652e-06	-0.0807962	0.395068	0.510847	-0.202607	0.0386465	0.0554818	-0.459914	6.3291e-06	1.72587e-05		4.19993	4.38324	4.40141	4.78541	4.59152	4.67302	4.31497	4.06771	4.26201	4.02202	4.18808	4.23138
ENSG00000004777	ARHGAP33	-1.36084	1.75429e-15	3.03855e-14	-1.87413	1.29931e-16	3.73734e-15	-0.536604	4.03232e-05	0.000125124	-0.0233134	0.850436	0.894754	-1.89744	2.60596e-16	4.87665e-15	-0.51329	4.45669e-05	0.000105445		4.99202	5.00366	4.93398	3.75377	3.57635	3.54329	2.93486	3.07701	3.28934	3.16738	3.05057	3.01863
ENSG00000160007	ARHGAP35	-0.0545352	0.407977	0.473205	-1.26193	3.0871e-16	8.16424e-15	-0.877888	9.29938e-13	1.65552e-11	0.329511	8.24092e-05	0.000407745	-0.932423	2.86807e-13	2.87255e-12	-1.2074	7.34207e-16	1.49409e-14		7.79362	7.68993	7.77605	7.69314	7.70143	7.7013	6.6061	6.28036	6.57819	6.85434	6.64918	6.93336
ENSG00000147799	ARHGAP39	0.999998	4.48689e-13	4.91293e-12	0.916097	6.61943e-12	6.62271e-11	0.103611	0.11839	0.165147	0.187512	0.00977005	0.0251118	1.10361	1.05379e-13	1.14504e-12	-0.0839014	0.202609	0.247839		4.67669	4.53848	4.54986	5.57722	5.54683	5.61012	5.47494	5.3341	5.6528	5.68292	5.61699	5.72645
ENSG00000089820	ARHGAP4	0.453393	6.21898e-06	1.95297e-05	-0.173865	0.0681918	0.099448	0.390562	9.38104e-06	3.31248e-05	1.01782	4.24781e-12	1.28434e-10	0.843954	1.46465e-10	8.87668e-10	-0.627257	4.40246e-08	1.71594e-07		4.14938	3.95886	4.01258	4.62387	4.45323	4.39123	3.90809	3.81318	3.85098	4.91286	4.83031	4.85874
ENSG00000165895	ARHGAP42	0.547201	4.3561e-05	0.00011709	0.380984	0.00377851	0.00728716	0.136538	0.181859	0.240499	0.302754	0.0100274	0.0256548	0.683738	4.2503e-06	1.19991e-05	-0.166217	0.115497	0.149179		3.29815	3.19264	3.10136	3.61642	3.62402	3.91572	3.65485	3.41937	3.58495	3.82254	3.7134	3.98876
ENSG00000180448	ARHGAP45	0.593716	2.88285e-05	8.01837e-05	-0.187595	0.186534	0.242179	-0.195015	0.0883636	0.127788	0.586295	0.000162208	0.000732108	0.3987	0.00484008	0.00819484	-0.78131	8.15141e-07	2.57879e-06		3.0861	3.04366	2.84043	3.71805	3.52706	3.4485	2.8682	2.83736	2.65825	3.565	3.28867	3.19634
ENSG00000100852	ARHGAP5	0.0638356	0.314697	0.377342	0.571101	1.46939e-09	9.39937e-09	0.142448	0.0284714	0.0466088	-0.364818	2.94986e-06	2.10822e-05	0.206283	0.00397243	0.00681963	0.507266	4.04723e-09	1.88038e-08		5.27443	5.27593	5.14291	5.24934	5.32829	5.27859	5.73396	5.76254	5.87496	5.35532	5.49447	5.45576
ENSG00000047648	ARHGAP6	2.16891	1.33441e-15	2.37228e-14	1.73105	7.05281e-13	8.60992e-12	0.274028	0.00112846	0.00255877	0.711888	8.33175e-09	1.15418e-07	2.44294	1.16006e-16	2.36069e-15	-0.43786	1.40463e-05	3.59802e-05		2.39212	2.44003	2.3765	4.45749	4.4585	4.72928	4.10909	4.04532	4.18209	4.77793	4.81611	4.88082
ENSG00000123329	ARHGAP9	1.8446	1.14912e-11	9.69596e-11	0.692715	0.000803013	0.00177308	-0.0625991	0.566839	0.631135	1.08929	3.74431e-08	4.33338e-07	1.782	6.2589e-11	4.01372e-10	-1.15189	3.95592e-09	1.84197e-08		2.27913	1.93535	1.7487	3.5425	3.87709	3.85088	2.52301	2.77067	2.59792	3.87108	3.51661	3.64629
ENSG00000141522	ARHGDIA	-0.714745	1.93557e-14	2.72556e-13	0.144048	0.00428353	0.00816762	0.538192	1.1519e-11	1.60614e-10	-0.320602	2.49538e-07	2.30787e-06	-0.176554	0.000761215	0.00147495	0.858794	2.52001e-16	5.77033e-15		8.73179	8.59542	8.67048	8.00793	7.95426	7.89182	8.82698	8.80361	8.79834	8.50805	8.46056	8.49752
ENSG00000076928	ARHGEF1	-0.0469119	0.397132	0.462495	-0.0195047	0.727818	0.776339	0.276375	2.72248e-05	8.74531e-05	0.248968	0.000125842	0.000587865	0.229463	0.000332672	0.000688471	0.0274072	0.617455	0.665495		6.7473	6.68396	6.60717	6.61287	6.66849	6.60505	6.73092	6.53966	6.69294	6.96408	6.83325	6.90672
ENSG00000104728	ARHGEF10	0.737896	0.0131121	0.0220368	0.607727	0.0491097	0.0742856	-0.158931	0.531202	0.59859	-0.0287622	0.915855	0.942719	0.578965	0.0647115	0.0889409	-0.130169	0.597479	0.646634		0.0806785	0.335436	0.695983	0.774329	1.30595	1.24586	0.829631	1.24401	0.939602	1.36897	1.1671	0.420634
ENSG00000074964	ARHGEF10L	0.0528699	0.292383	0.355009	0.329227	5.37306e-07	2.15799e-06	-0.0678905	0.182215	0.240821	-0.344248	2.85319e-07	2.60975e-06	-0.0150206	0.77032	0.805103	0.276357	5.18274e-06	1.43374e-05		6.59629	6.47227	6.53561	6.62532	6.60873	6.52601	6.9121	6.82165	6.85184	6.50721	6.52658	6.52226
ENSG00000132694	ARHGEF11	0.150311	0.0265456	0.0417784	0.402176	1.59395e-06	5.83932e-06	0.151351	0.022917	0.0385412	-0.100515	0.125331	0.208037	0.301661	0.000115085	0.000258029	0.251865	0.000341202	0.000696665		5.60495	5.58603	5.49029	5.74124	5.71143	5.6633	5.98396	5.81974	6.05177	5.80037	5.78686	5.96207
ENSG00000196914	ARHGEF12	0.0261873	0.606934	0.664507	-0.0233224	0.649779	0.708103	-0.255406	3.37739e-05	0.000106296	-0.205896	0.00047002	0.00185572	-0.229219	0.000149114	0.000328229	-0.0495098	0.332624	0.385232		7.38702	7.35537	7.40158	7.36976	7.40631	7.44667	7.31122	7.2913	7.46955	7.09983	7.14405	7.2127
ENSG00000110237	ARHGEF17	0.686443	2.73867e-11	2.15326e-10	0.399129	8.87964e-07	3.42657e-06	-0.0972226	0.122298	0.170003	0.190092	0.00471179	0.0135619	0.58922	7.64953e-10	4.07975e-09	-0.287314	7.36313e-05	0.000167552		7.73965	7.50332	7.46579	8.30303	8.20854	8.24735	8.02672	7.85757	8.01092	8.17961	8.05906	8.22355
ENSG00000104880	ARHGEF18	0.217274	0.000198055	0.000470073	-0.174398	0.00236065	0.00475622	-0.145159	0.00761012	0.0143502	0.246512	6.55884e-05	0.000333943	0.0721148	0.173663	0.217526	-0.391672	3.33887e-08	1.3289e-07		6.6943	6.67131	6.7386	6.95503	6.87515	6.93036	6.55227	6.46464	6.56485	6.78002	6.68349	6.84631
ENSG00000142632	ARHGEF19	-0.204123	0.0588109	0.0857676	-0.296539	0.0144822	0.0248289	-0.0653818	0.558334	0.6235	0.0270347	0.822769	0.874632	-0.269504	0.0274607	0.0405418	-0.0924164	0.3998	0.453513		3.25099	3.25206	3.22666	3.18708	2.97851	2.97699	3.05959	2.81106	2.95611	2.98336	3.0343	2.92614
ENSG00000116584	ARHGEF2	0.434276	7.00681e-10	4.35798e-09	0.179129	0.000592999	0.00134011	0.103171	0.0312038	0.0505965	0.358318	2.80905e-08	3.3635e-07	0.537447	8.96967e-12	6.78156e-11	-0.255147	6.96465e-06	1.88387e-05		8.34118	8.35065	8.29907	8.82544	8.69689	8.77064	8.52127	8.50263	8.50343	8.88584	8.8067	8.90776
ENSG00000214944	ARHGEF28	-1.37477	4.80333e-18	1.41992e-16	-0.824786	5.35185e-13	6.69857e-12	0.0192651	0.796257	0.835622	-0.530715	1.2392e-07	1.24211e-06	-1.3555	7.34372e-17	1.55115e-15	0.54998	1.35202e-08	5.72663e-08		5.78749	5.72184	5.72328	4.38452	4.32354	4.40458	4.96533	4.81755	4.96021	4.35724	4.50386	4.34688
ENSG00000163947	ARHGEF3	-0.0170341	0.831975	0.861662	-0.932573	7.29633e-10	4.92839e-09	-0.538585	2.35913e-06	9.40421e-06	0.376954	0.001458	0.00494631	-0.555619	3.29226e-06	9.46986e-06	-0.915539	3.98149e-10	2.25401e-09		4.28433	4.53449	4.50399	4.4007	4.32643	4.58193	3.61475	3.44526	3.5149	3.88691	3.88653	3.92646
ENSG00000183111	ARHGEF37	1.41228	0.00392975	0.00737765	2.37586	9.52796e-06	2.99725e-05	1.58249	1.44172e-05	4.92502e-05	0.618906	0.0326789	0.0687524	2.99477	1.63212e-07	5.87655e-07	0.96358	0.00479067	0.0080526		-1.90718	-0.687283	-1.3836	0.692571	-0.763038	-0.0486024	0.875604	0.672347	0.859647	1.45641	1.10613	1.53808
ENSG00000137135	ARHGEF39	-1.4249	2.4188e-10	1.62694e-09	-2.57618	1.98803e-12	2.21469e-11	-0.757129	0.00130707	0.00292333	0.39415	0.135958	0.222363	-2.18203	2.64594e-11	1.82379e-10	-1.15128	1.74848e-05	4.39957e-05		3.04522	3.20271	3.05441	1.45783	1.84574	1.75963	0.574835	0.485363	0.685077	1.06952	0.494996	1.15906
ENSG00000165801	ARHGEF40	-0.226822	0.000882991	0.0018759	0.185363	0.00498771	0.00937417	0.385587	9.62681e-07	4.1714e-06	-0.0265984	0.662202	0.749773	0.158764	0.0148148	0.0230022	0.412185	2.84909e-07	9.74828e-07		7.22257	7.16946	7.21536	7.12585	6.93212	6.87292	7.45537	7.29189	7.41378	7.41881	7.24648	7.4063
ENSG00000129675	ARHGEF6	2.30137	5.5188e-25	1.68192e-22	0.767481	7.0561e-13	8.60992e-12	-0.850795	5.99868e-16	2.91972e-14	0.683095	5.85216e-13	2.24948e-11	1.45058	1.19535e-19	5.20424e-18	-1.53389	9.29965e-22	1.50678e-19		5.10574	5.15142	5.25098	7.4313	7.48457	7.51658	5.92506	5.94146	5.96727	6.59412	6.65717	6.63612
ENSG00000102606	ARHGEF7	0.829437	5.28201e-14	6.87789e-13	0.348005	2.70152e-06	9.44021e-06	0.178614	0.00227771	0.00481497	0.660045	5.67903e-12	1.67879e-10	1.00805	8.18058e-16	1.38691e-14	-0.481431	2.72462e-09	1.30814e-08		6.01449	6.08258	5.9465	6.85817	6.8458	6.8166	6.47318	6.22912	6.3685	7.00815	7.03787	7.01171
ENSG00000131089	ARHGEF9	0.130639	0.045373	0.0677446	0.0768931	0.246914	0.310035	-0.059279	0.34833	0.420546	-0.00553336	0.932675	0.954524	0.0713597	0.290511	0.344214	-0.0537457	0.384467	0.437944		5.22951	5.25187	5.31712	5.37259	5.35537	5.47616	5.40612	5.39956	5.25011	5.2694	5.42753	5.35884
ENSG00000117713	ARID1A	-0.314726	2.51156e-05	7.06237e-05	-0.364638	4.19926e-06	1.41523e-05	0.0120271	0.848786	0.879785	0.0619391	0.339972	0.455764	-0.302699	6.01964e-05	0.000141639	-0.049912	0.427777	0.481493		6.98833	7.0293	7.03059	6.69914	6.67755	6.73069	6.70967	6.46358	6.77423	6.72239	6.59474	6.80651
ENSG00000049618	ARID1B	-0.0753155	0.214043	0.269713	-0.193413	0.00395186	0.00758833	-0.0794288	0.198765	0.259585	0.0386686	0.538807	0.645813	-0.154744	0.0189337	0.0287691	-0.118097	0.0579114	0.0794923		6.38863	6.42141	6.42229	6.38866	6.28394	6.33979	6.28904	6.11278	6.24806	6.24196	6.10774	6.39097
ENSG00000189079	ARID2	0.00562304	0.945126	0.956031	-0.00246199	0.977212	0.981198	0.0401531	0.625619	0.68714	0.0482381	0.578589	0.680943	0.0457762	0.60172	0.650508	-0.00808502	0.920244	0.932482		4.71629	4.63836	4.75466	4.67533	4.73518	4.72503	4.50611	4.82743	4.78462	4.60377	4.75784	4.90255
ENSG00000116017	ARID3A	-0.719313	1.42788e-09	8.43415e-09	0.0862446	0.258776	0.32306	0.67199	7.34607e-09	5.19788e-08	-0.133567	0.0910143	0.160599	-0.0473225	0.546852	0.599238	0.805558	9.82175e-11	6.27703e-10		4.80876	4.86779	4.86762	4.12882	4.19057	4.08781	4.98905	4.736	5.06197	4.78358	4.76772	4.85038
ENSG00000179361	ARID3B	0.803927	8.96836e-06	2.73126e-05	0.421071	0.0144857	0.0248314	-0.468453	0.00229199	0.00484278	-0.085597	0.583351	0.68491	0.335474	0.0553005	0.0771307	-0.382856	0.00688344	0.0112555		1.71019	1.88618	1.88018	2.62911	2.6597	2.60371	2.28825	2.25031	2.21977	2.25953	1.82639	2.28126
ENSG00000032219	ARID4A	0.466424	5.69832e-05	0.000149925	0.661672	5.19663e-07	2.09568e-06	0.349303	0.000370348	0.000931875	0.154056	0.0922392	0.162402	0.815728	1.26989e-08	5.4038e-08	0.195247	0.0306542	0.0444314		3.85826	3.67751	3.89312	4.1327	4.37181	4.31973	4.30661	4.50934	4.6001	4.58449	4.77752	4.57383
ENSG00000054267	ARID4B	0.198012	0.00533217	0.00974051	0.0514422	0.462307	0.532247	-0.083892	0.206818	0.26865	0.0626781	0.370353	0.486157	0.11412	0.114561	0.149646	-0.14657	0.0300813	0.0436455		4.95204	5.11187	4.93398	5.20211	5.16227	5.21787	4.95733	5.12308	5.06643	5.05737	5.06466	5.19454
ENSG00000196843	ARID5A	-0.351856	0.00117172	0.00243671	-0.139051	0.173542	0.22741	0.279582	0.00857035	0.0159867	0.0667771	0.514981	0.624353	-0.0722744	0.478655	0.53425	0.212805	0.0373835	0.0533336		4.5313	4.58544	4.67153	4.27292	4.04057	4.45421	4.33568	4.68259	4.4097	4.4093	4.63912	4.59401
ENSG00000150347	ARID5B	-0.357584	8.45394e-07	3.11307e-06	0.170963	0.00463013	0.00875675	0.481518	4.15395e-09	3.14061e-08	-0.0470287	0.399805	0.515774	0.123934	0.0361582	0.0522587	0.528547	4.63489e-10	2.59294e-09		6.01272	5.9794	6.00323	5.61377	5.65633	5.65215	6.21944	6.09654	6.18692	6.05735	6.07232	6.2262
ENSG00000166233	ARIH1	0.145184	0.00986882	0.0170451	0.323434	2.05633e-06	7.35841e-06	0.325144	8.77106e-07	3.83696e-06	0.146894	0.00828349	0.0218616	0.470328	3.08512e-09	1.45987e-08	0.17825	0.00154073	0.00282096		5.80597	5.8887	5.82236	5.99571	6.01119	5.94769	6.16841	6.13946	6.17767	6.23888	6.36682	6.33412
ENSG00000177479	ARIH2	0.126258	0.0212414	0.0341185	0.0143947	0.788192	0.828042	0.0107966	0.834693	0.868059	0.12266	0.0285501	0.061657	0.137055	0.0163215	0.0251402	-0.111863	0.0374723	0.0534365		6.12978	6.17887	6.22792	6.27124	6.3584	6.29533	6.11431	6.23532	6.24117	6.32852	6.35049	6.28531
ENSG00000120805	ARL1	-0.422878	4.99446e-08	2.2686e-07	0.269005	4.34421e-05	0.000122103	0.456965	1.30787e-08	8.62478e-08	-0.234918	0.000232371	0.00100214	0.0340868	0.549263	0.601417	0.691883	1.45831e-12	1.36251e-11		6.15882	6.12426	6.11423	5.66959	5.67682	5.77648	6.38553	6.4762	6.34208	6.20667	6.22169	6.07766
ENSG00000175414	ARL10	-0.629706	5.59224e-10	3.5366e-09	-0.379434	6.06377e-06	1.97446e-05	-0.223582	0.00546716	0.0106627	-0.473853	1.22341e-06	9.58363e-06	-0.853287	1.11543e-11	8.31053e-11	0.250272	0.000985665	0.00186801		5.67809	5.71129	5.54226	4.99603	4.96354	5.06314	5.13322	5.30376	5.33387	4.84697	4.64984	4.81069
ENSG00000169379	ARL13B	-0.267461	0.0249637	0.039439	0.326698	0.0065156	0.0119604	0.173508	0.146766	0.1993	-0.420652	0.00107193	0.00380074	-0.0939535	0.442972	0.499519	0.594159	6.63847e-06	1.80447e-05		3.21457	3.13066	3.28206	3.02117	2.97115	2.88091	3.39562	3.58379	3.63983	2.98336	3.05057	3.31456
ENSG00000152219	ARL14EP	0.381646	2.79677e-05	7.79927e-05	0.246153	0.0048628	0.00915485	-0.0722282	0.324372	0.39584	0.0632647	0.418681	0.533565	0.309418	0.000732118	0.00142332	-0.135493	0.0676593	0.0916832		4.23671	4.33825	4.29771	4.55614	4.73518	4.72076	4.54219	4.51342	4.55956	4.5081	4.73285	4.61391
ENSG00000185305	ARL15	-0.0697956	0.419689	0.484357	-0.266958	0.00837991	0.0150566	-0.176057	0.0628062	0.0944344	0.0211057	0.831688	0.881236	-0.245853	0.0163167	0.0251358	-0.197163	0.0343335	0.0493064		4.02874	3.9105	3.87972	3.88378	3.88884	3.81132	3.79302	3.72435	3.49519	3.64782	3.69281	3.71547
ENSG00000214087	ARL16	-0.127097	0.178053	0.230071	-0.057039	0.559108	0.625764	0.319707	0.00156231	0.00342952	0.249649	0.0143043	0.0345008	0.19261	0.0535096	0.0748877	0.0700577	0.45115	0.504809		4.39151	4.27758	4.32104	3.97738	4.21256	4.38045	4.11389	4.41204	4.29278	4.55177	4.56743	4.45012
ENSG00000185829	ARL17A	-0.0697906	0.742269	0.784506	-0.607604	0.0207754	0.0344552	-0.162781	0.467834	0.539338	0.375033	0.154866	0.246522	-0.232571	0.331187	0.387318	-0.537813	0.0295437	0.0429531		1.40017	1.54975	1.51436	1.43287	1.60095	1.2694	1.19858	0.191104	1.25297	1.10603	1.48703	1.29676
ENSG00000213465	ARL2	-0.553953	1.2618e-07	5.35598e-07	0.155571	0.0455237	0.0694107	0.718747	7.4197e-10	6.64141e-09	0.00922358	0.900299	0.931609	0.164794	0.0379401	0.0545594	0.709523	6.81369e-10	3.67686e-09		4.5313	4.61214	4.63742	3.94244	4.11918	4.07451	4.71335	4.82415	4.73786	4.69647	4.90827	4.74001
ENSG00000102931	ARL2BP	-0.358155	0.135824	0.181495	0.0189916	0.936319	0.949448	0.600348	0.0139064	0.0246847	0.223202	0.341216	0.45705	0.242193	0.311685	0.366458	0.377146	0.110335	0.143162		1.06052	1.30985	1.68847	0.995009	0.964642	1.22192	1.04611	1.52866	1.68282	1.71465	1.10613	1.90411
ENSG00000138175	ARL3	0.0692521	0.27177	0.332822	-0.24119	0.00104546	0.00225739	-0.108281	0.0946345	0.135875	0.202161	0.00504653	0.0143514	-0.0390293	0.55383	0.605744	-0.310442	3.90451e-05	9.31378e-05		5.89302	5.88402	5.87511	5.91126	6.02457	5.92006	5.67992	5.74874	5.51279	5.86704	5.96266	5.73253
ENSG00000122644	ARL4A	0.379693	5.15324e-05	0.000136708	0.0650068	0.450394	0.52057	-0.519944	1.02945e-06	4.43816e-06	-0.205257	0.0276669	0.0599316	-0.140251	0.128861	0.166289	-0.314686	0.000355892	0.000724577		4.62676	4.44396	4.5127	4.84812	4.90879	4.93834	4.47659	4.68982	4.6001	4.56495	4.34802	4.2141
ENSG00000188042	ARL4C	1.66884	1.14768e-11	9.6902e-11	0.0204644	0.91056	0.929514	-0.421521	0.000660694	0.00157425	1.22685	2.40094e-08	2.92965e-07	1.24731	2.00563e-08	8.31079e-08	-1.64837	1.26093e-11	9.8234e-11		2.32539	1.91097	1.76824	3.64929	3.56663	3.60474	2.08802	1.9219	1.91811	2.98336	3.34253	3.29826
ENSG00000175906	ARL4D	1.13973	9.16171e-18	2.52737e-16	-0.217979	0.0011498	0.00246605	-1.23822	2.21688e-18	2.80443e-16	0.119489	0.0598236	0.114068	-0.0984906	0.112362	0.147089	-1.35771	1.95143e-19	1.08131e-17		5.48779	5.47611	5.52083	6.64311	6.68319	6.58056	5.22265	5.34331	5.27729	5.35721	5.38003	5.45392
ENSG00000162980	ARL5A	0.455584	1.00228e-06	3.63947e-06	-0.810898	2.55545e-09	1.55983e-08	-1.16318	2.48336e-13	5.28903e-12	0.103304	0.315442	0.430408	-0.707594	3.85824e-08	1.53228e-07	-1.26648	2.8783e-14	3.86187e-13		4.17488	4.17385	4.11528	4.58475	4.61058	4.61447	3.37175	3.43668	3.24283	3.36108	3.52827	3.48274
ENSG00000165997	ARL5B	0.224827	0.00136121	0.00279313	0.357662	8.35906e-06	2.6563e-05	0.293274	3.98796e-05	0.000123868	0.160439	0.0143199	0.0345189	0.518101	1.90481e-08	7.93154e-08	0.132835	0.0333906	0.0480819		5.06882	4.97455	4.95543	5.14562	5.19735	5.30161	5.35227	5.37956	5.32087	5.45422	5.58103	5.51517
ENSG00000113966	ARL6	0.16064	0.370981	0.436088	0.494966	0.0104293	0.0183853	0.396553	0.0210214	0.0356532	0.0622271	0.70739	0.784559	0.557193	0.00525338	0.00882805	0.334326	0.043284	0.0609227		1.6387	2.02892	2.08095	2.15158	2.18778	2.00376	2.37083	2.78426	2.21977	2.51167	2.19175	2.67144
ENSG00000170540	ARL6IP1	-1.93616	6.22105e-23	7.30545e-21	-0.795338	3.73919e-14	5.96035e-13	0.679849	1.55801e-11	2.10809e-10	-0.460974	1.57286e-08	2.03772e-07	-1.25631	2.34956e-18	7.26434e-17	1.14082	4.56427e-17	1.2564e-15		7.27434	7.44085	7.30751	5.40824	5.37222	5.4416	6.56372	6.5286	6.54662	6.05151	6.20906	6.02536
ENSG00000144746	ARL6IP5	0.783956	1.18822e-13	1.46383e-12	0.29744	1.60262e-05	4.84725e-05	0.00614624	0.90863	0.927395	0.492662	1.9915e-09	3.17846e-08	0.790102	1.37298e-13	1.45481e-12	-0.486516	1.90503e-09	9.39307e-09		6.58445	6.47122	6.65189	7.30503	7.31524	7.44408	6.84002	6.94246	6.82709	7.34483	7.42089	7.32361
ENSG00000177917	ARL6IP6	-0.402959	1.04872e-05	3.15627e-05	-0.469125	2.56048e-06	8.994e-06	0.0429649	0.583768	0.647198	0.109131	0.192288	0.293814	-0.359994	0.000105929	0.000239034	-0.0661662	0.396748	0.45029		5.59318	5.56275	5.6462	5.22955	5.27405	5.10626	5.12134	5.35017	4.965	5.12787	5.26621	5.34898
ENSG00000143862	ARL8A	0.304353	1.85845e-05	5.34588e-05	0.852052	5.76005e-14	8.89369e-13	0.312317	5.29995e-06	1.96636e-05	-0.235381	0.000194186	0.000856508	0.616671	1.31162e-10	8.00227e-10	0.547699	1.13483e-10	7.15343e-10		5.161	5.07395	5.20872	5.44616	5.4162	5.50496	6.01895	5.98476	6.00376	5.79199	5.70699	5.7876
ENSG00000134108	ARL8B	-0.17239	0.00538498	0.00982857	-0.42699	1.82972e-07	7.98244e-07	-0.545408	3.71311e-09	2.84257e-08	-0.290808	0.000152414	0.000692297	-0.717798	2.29759e-11	1.61053e-10	-0.2546	0.000198411	0.000419987		5.86784	5.89648	5.84093	5.75263	5.67908	5.65773	5.41782	5.45158	5.45274	5.04332	5.32424	5.14068
ENSG00000104442	ARMC1	-0.230504	0.00310633	0.00596118	-0.357038	7.42926e-05	0.000200199	-0.251996	0.00283917	0.00589765	-0.125462	0.133684	0.219266	-0.4825	1.92255e-06	5.75103e-06	-0.126534	0.0959629	0.126241		5.13851	5.08216	5.16518	4.84575	4.95238	4.90114	4.78135	4.87265	4.68664	4.49095	4.86293	4.67202
ENSG00000170632	ARMC10	-0.348838	0.000399143	0.000899319	-0.202869	0.0319133	0.0505558	-0.109481	0.252904	0.319574	-0.255449	0.0142316	0.0343577	-0.458318	6.15748e-05	0.000144563	0.145969	0.106362	0.138512		4.65873	4.56606	4.67929	4.42622	4.35778	4.10754	4.30661	4.45939	4.53403	4.18448	3.9914	4.29851
ENSG00000157343	ARMC12	1.12554	0.000605271	0.00132095	-0.636192	0.0983055	0.13749	-0.255575	0.315659	0.38646	1.50616	0.000171371	0.000767512	0.869968	0.010099	0.0161583	-1.76173	9.33827e-06	2.46606e-05		-0.0314666	-0.0871345	0.034958	0.774329	1.50237	0.836968	-0.129639	-0.835317	-0.801506	0.539267	0.755381	1.08495
ENSG00000118690	ARMC2	-0.154621	0.445808	0.51036	-0.507216	0.0342888	0.0538854	-0.194121	0.374746	0.4475	0.158474	0.51534	0.624506	-0.348742	0.132499	0.17052	-0.352596	0.117023	0.150907		1.48414	1.86096	1.26223	1.35529	1.28238	1.44508	1.00534	1.03259	1.01536	1.2759	1.57964	0.790693
ENSG00000140691	ARMC5	0.118603	0.128156	0.172437	0.513971	4.05615e-07	1.66566e-06	0.536495	4.02544e-08	2.35274e-07	0.141127	0.0546408	0.106018	0.655098	5.45224e-09	2.46778e-08	0.395368	5.77476e-06	1.58654e-05		4.4501	4.37435	4.48641	4.59323	4.47679	4.61217	4.91943	4.83724	5.08413	5.12342	5.08849	5.068
ENSG00000105676	ARMC6	-0.27571	0.000105167	0.000263072	-0.324965	2.60641e-05	7.60823e-05	-0.112032	0.0913144	0.131743	-0.0627777	0.357453	0.473203	-0.387742	3.30539e-06	9.5055e-06	-0.0492546	0.432582	0.486218		5.42809	5.46359	5.53516	5.25825	5.17512	5.19192	5.21149	5.08242	5.17158	5.09645	4.96517	5.18126
ENSG00000125449	ARMC7	0.0360818	0.73489	0.778177	0.34232	0.00384965	0.00741321	0.155904	0.142631	0.194447	-0.150334	0.165578	0.260636	0.191986	0.100615	0.133011	0.306238	0.0042416	0.0071901		3.13887	3.19264	3.47269	3.42717	3.2577	3.33593	3.66798	3.59154	3.65175	3.59742	3.34253	3.46824
ENSG00000114098	ARMC8	0.0971538	0.0665834	0.0959653	-0.334982	1.38612e-06	5.1442e-06	-0.478021	2.01349e-09	1.64367e-08	-0.045885	0.415222	0.530106	-0.380867	2.37141e-07	8.2686e-07	-0.432136	9.17861e-09	4.0043e-08		6.27093	6.21291	6.31682	6.31117	6.4292	6.35569	5.93052	5.95953	5.91507	5.87763	5.96266	5.84346
ENSG00000135931	ARMC9	0.0564279	0.435372	0.499934	0.0221531	0.771314	0.814186	0.662453	2.28477e-10	2.3192e-09	0.696727	3.20837e-10	6.27974e-09	0.71888	2.18764e-10	1.27629e-09	-0.0342748	0.630114	0.677512		4.72495	4.63836	4.57225	4.64576	4.74815	4.67522	4.75699	4.52156	4.67793	5.40378	5.28696	5.34303
ENSG00000126947	ARMCX1	0.324109	1.51137e-06	5.31179e-06	0.28573	1.49711e-05	4.55502e-05	0.485136	3.468e-10	3.37313e-09	0.523515	1.43024e-10	3.03599e-09	0.809246	2.2076e-14	2.77304e-13	-0.0383792	0.451173	0.504809		5.67586	5.77006	5.73573	6.07145	6.04748	6.04297	6.00092	6.0593	5.98857	6.59251	6.47627	6.53363
ENSG00000184867	ARMCX2	-0.646763	1.49263e-12	1.48451e-11	-0.600824	1.18106e-11	1.11982e-10	-0.115803	0.0385957	0.0611341	-0.161742	0.0061498	0.0169285	-0.762566	1.06524e-13	1.15551e-12	0.0459385	0.383075	0.436552		7.02472	7.0293	7.06308	6.50099	6.34637	6.3384	6.42761	6.4348	6.45521	6.34484	6.20906	6.26448
ENSG00000102401	ARMCX3	-0.0383629	0.43066	0.495144	-0.381019	5.08857e-08	2.44772e-07	-0.405848	1.51624e-08	9.86996e-08	-0.0631924	0.233347	0.342082	-0.444211	4.22505e-09	1.95096e-08	-0.342656	2.15094e-07	7.49373e-07		6.59865	6.51635	6.60174	6.5591	6.50308	6.54181	6.20825	6.12217	6.24018	6.12006	6.14231	6.12697
ENSG00000196440	ARMCX4	0.0096613	0.956535	0.965131	-0.198706	0.318183	0.386519	0.348597	0.0490153	0.0756354	0.556965	0.00678437	0.0184256	0.358259	0.0611172	0.0844087	-0.208367	0.262667	0.312321		2.37022	1.61156	1.82529	1.90165	2.10957	1.72599	1.83233	1.56059	1.70587	2.33837	2.10093	2.24768
ENSG00000125962	ARMCX5	-0.436788	0.00820483	0.0144023	0.132467	0.384742	0.454979	0.608206	0.000398395	0.000996962	0.0389505	0.792638	0.851012	0.171418	0.269374	0.322541	0.569255	0.000680088	0.00132156		2.49691	2.37023	2.60004	2.10494	2.21293	1.91698	2.41819	2.71501	2.76085	2.44197	2.80416	2.82732
ENSG00000198960	ARMCX6	0.0516625	0.56693	0.626497	0.222322	0.0234054	0.0383376	0.396478	7.16193e-05	0.000209922	0.225819	0.015497	0.0368379	0.448141	4.54969e-05	0.000109118	0.17066	0.0545992	0.0753173		4.11687	4.02281	4.37299	4.21919	4.38846	4.13022	4.44644	4.37211	4.42367	4.59737	4.7278	4.62703
ENSG00000120029	ARMH3	0.168061	0.0192881	0.0312555	-0.0772599	0.293533	0.36037	-0.191686	0.00950369	0.0175183	0.0536345	0.469351	0.581915	-0.0236254	0.74924	0.786669	-0.245321	0.0011813	0.00220417		5.1863	4.95977	5.22117	5.27063	5.24843	5.36445	5.10937	5.01775	5.0235	5.18231	5.02404	5.07758
ENSG00000139971	ARMH4	-0.34207	0.0748136	0.106555	-0.230226	0.247869	0.310991	0.8619	3.20587e-05	0.000101408	0.750056	0.000358769	0.00146623	0.51983	0.00698336	0.0114864	0.111844	0.559265	0.609449		1.40017	1.48518	1.7289	1.21593	1.30595	1.19758	1.43186	1.07742	1.48384	2.12367	2.13184	1.98784
ENSG00000146476	ARMT1	0.167308	0.0663305	0.0956789	0.277432	0.00510127	0.00956182	0.146621	0.0926884	0.13347	0.0364963	0.679511	0.763227	0.313928	0.00211048	0.00380535	0.110125	0.194238	0.238626		4.47597	4.46504	4.39514	4.59885	4.50507	4.7122	4.62527	4.92573	4.62147	4.6601	4.95656	4.7095
ENSG00000143437	ARNT	0.189612	0.00135692	0.00278521	-0.14864	0.0133263	0.0230385	-0.224517	0.000288108	0.000741709	0.113735	0.0550852	0.10675	-0.0349053	0.540733	0.593295	-0.338251	1.03697e-06	3.21858e-06		5.79573	5.6971	5.69421	5.9359	5.89845	5.90886	5.53705	5.62584	5.56886	5.67989	5.62516	5.74612
ENSG00000172379	ARNT2	0.156837	0.0135489	0.0226848	0.279219	9.69339e-05	0.000256089	-1.12926	5.83553e-15	2.10408e-13	-1.25164	7.74629e-16	7.23741e-14	-0.972422	4.41997e-13	4.28603e-12	0.122382	0.0415974	0.058743		5.67809	5.62026	5.60606	5.7801	5.70147	5.88143	5.9346	5.81974	5.96846	4.72316	4.56177	4.6625
ENSG00000133794	ARNTL	-0.458793	5.96838e-05	0.000156196	0.411191	0.000116051	0.000302227	0.71424	4.42372e-08	2.55868e-07	-0.155744	0.0875696	0.155896	0.255447	0.0117125	0.0185247	0.869984	4.64049e-10	2.59381e-09		3.87391	3.81522	3.86165	3.49506	3.20852	3.49418	4.19772	4.3766	4.2186	4.07363	4.19541	4.07744
ENSG00000029153	ARNTL2	-1.11165	6.92327e-13	7.34808e-12	-0.401006	3.8593e-05	0.000109654	-0.236997	0.0322702	0.0521539	-0.947639	1.22574e-09	2.05359e-08	-1.34864	3.77736e-13	3.70216e-12	0.710641	1.55958e-08	6.54298e-08		4.69883	4.54245	4.75466	3.51898	3.69715	3.47911	4.20674	4.23536	4.36334	3.29936	3.43219	3.29826
ENSG00000241685	ARPC1A	-0.417224	0.00314856	0.00603046	-0.6768	8.42425e-05	0.000224928	-0.626719	0.000668437	0.00159152	-0.367143	0.0464702	0.0924206	-1.04394	1.04288e-06	3.2582e-06	-0.259576	0.0807281	0.10757		3.18978	3.69189	3.47863	2.83366	3.06394	3.24386	2.66067	2.90111	2.84631	2.70259	2.03703	2.40826
ENSG00000163466	ARPC2	-0.825015	2.48866e-14	3.44005e-13	0.217082	0.000416865	0.000971395	0.528126	4.41553e-10	4.18657e-09	-0.513971	6.84253e-10	1.21308e-08	-0.29689	9.56483e-06	2.5629e-05	1.0421	9.85808e-17	2.46934e-15		8.63724	8.65946	8.7016	7.76396	7.86707	7.893	8.86077	9.00471	8.78589	8.31443	8.45217	8.34562
ENSG00000111229	ARPC3	-0.489152	3.10715e-09	1.73372e-08	-0.0187204	0.73706	0.784563	0.294449	2.03044e-05	6.69836e-05	-0.175983	0.00444271	0.0128571	-0.194703	0.00204573	0.00369432	0.470431	5.88068e-09	2.66169e-08		6.33169	6.27749	6.26877	5.74758	5.81363	5.84174	6.26333	6.37319	6.18692	6.14111	6.13279	6.02164
ENSG00000241553	ARPC4	0.0357395	0.477543	0.542169	0.334651	4.69982e-07	1.90856e-06	0.0236698	0.637874	0.698681	-0.275241	9.80188e-06	6.15322e-05	0.0594094	0.257057	0.309155	0.298911	1.7117e-06	5.12629e-06		6.39814	6.31861	6.4399	6.38541	6.45249	6.43004	6.73872	6.72015	6.70657	6.50636	6.38939	6.43266
ENSG00000162704	ARPC5	-0.531588	5.24833e-10	3.32732e-09	-1.25692	5.35155e-18	2.1746e-16	-1.43211	1.40933e-18	2.0976e-16	-0.706769	3.46664e-11	8.56622e-10	-1.96369	6.30236e-22	5.64127e-20	-0.725337	1.81684e-12	1.67306e-11		7.71705	7.6935	7.74158	7.26847	7.15979	7.13244	6.51372	6.50725	6.3685	5.74211	5.92786	5.64174
ENSG00000136950	ARPC5L	-0.0563003	0.365204	0.430206	0.0582648	0.363759	0.433732	0.0270316	0.665933	0.722919	-0.0875335	0.182052	0.281229	-0.0292687	0.655585	0.701337	0.114565	0.0673361	0.0912549		5.31512	5.30194	5.34665	5.30026	5.26355	5.24187	5.39433	5.48317	5.28114	5.35342	5.33092	5.2077
ENSG00000242498	ARPIN	-0.631806	8.2855e-10	5.07923e-09	-0.818038	3.0533e-11	2.68606e-10	-0.114708	0.140123	0.191397	0.0715243	0.388098	0.504075	-0.746514	2.79189e-10	1.59751e-09	-0.186233	0.0188464	0.0285112		5.08908	4.95382	5.03619	4.4167	4.42391	4.34765	4.09459	4.22045	4.30416	4.25528	4.25279	4.32289
ENSG00000128989	ARPP19	-0.0364523	0.491991	0.55602	0.101303	0.0675521	0.0986162	0.130838	0.0191102	0.032827	-0.0069167	0.897261	0.929202	0.094386	0.0906707	0.121172	0.137755	0.0131239	0.0204065		6.48986	6.46705	6.4745	6.39675	6.43121	6.49139	6.48527	6.58306	6.66307	6.51402	6.56673	6.63206
ENSG00000172995	ARPP21	2.67054	6.36866e-25	1.89579e-22	2.18558	1.38245e-22	2.66918e-20	-0.394498	2.07728e-08	1.30275e-07	0.0904623	0.0853795	0.152612	2.27604	5.52131e-23	7.28585e-21	-0.48496	3.35688e-10	1.92337e-09		4.65873	4.52649	4.58882	7.20446	7.2032	7.35439	6.76872	6.77732	6.76329	6.83408	6.84613	6.89795
ENSG00000137486	ARRB1	0.0251083	0.693558	0.741402	0.0734752	0.273792	0.339497	-0.165247	0.0174102	0.0301638	-0.213614	0.0040363	0.0118172	-0.140139	0.0523857	0.0734916	0.0483669	0.439497	0.49321		4.92224	5.02084	5.12976	5.14178	5.04459	5.01171	5.13085	5.09882	5.10378	4.86839	4.91273	4.91865
ENSG00000141480	ARRB2	0.353524	0.000345204	0.00078581	-0.665255	1.36967e-06	5.09053e-06	-0.439856	3.59818e-05	0.000112581	0.578923	1.40922e-05	8.53262e-05	-0.0863319	0.385979	0.443137	-1.01878	1.0133e-10	6.45283e-10		3.77736	3.782	3.87522	4.21187	4.2766	4.03727	3.14653	3.14177	3.18659	3.654	3.87744	3.7277
ENSG00000197070	ARRDC1	0.411738	0.000101452	0.000254576	0.574871	1.51169e-06	5.56663e-06	0.242155	0.00615873	0.0118776	0.0790223	0.356011	0.471635	0.653893	2.20805e-07	7.75392e-07	0.163133	0.0515558	0.0714735		3.72655	3.82829	3.92393	4.17094	4.30319	4.27391	4.46159	4.46362	4.33035	4.65395	4.37412	4.40515
ENSG00000105643	ARRDC2	0.274191	0.000220738	0.000518907	-0.181652	0.0166674	0.0282461	-0.623584	2.08041e-09	1.691e-08	-0.167741	0.0356827	0.0742061	-0.349393	8.24637e-05	0.000189334	-0.455843	2.12399e-07	7.40793e-07		4.55576	4.5543	4.55549	4.84102	4.83375	4.81377	4.35203	4.39886	4.37417	4.18021	4.12032	4.29028
ENSG00000113369	ARRDC3	-0.874846	1.62767e-09	9.50899e-09	0.470567	1.17685e-05	3.64916e-05	0.748657	4.57765e-08	2.63699e-07	-0.596756	4.6126e-07	4.00551e-06	-0.126189	0.189996	0.235791	1.34541	5.53723e-14	6.86651e-13		5.23861	5.20753	5.18893	4.44507	4.31486	4.26515	5.49164	5.85718	5.69661	4.84697	5.27316	5.19454
ENSG00000140450	ARRDC4	-0.834145	6.54447e-14	8.32695e-13	-0.664984	1.9862e-11	1.80564e-10	-0.429567	9.0324e-07	3.9432e-06	-0.598727	3.80486e-09	5.72294e-08	-1.26371	1.20612e-16	2.44278e-15	0.16916	0.00903116	0.0144408		6.00386	6.0227	5.98352	5.29334	5.08433	5.14337	5.37645	5.35473	5.28879	4.76086	4.70742	4.74302
ENSG00000100299	ARSA	-0.293673	0.000139287	0.000340177	-0.277966	0.000367849	0.000866323	0.107689	0.120916	0.168231	0.0919812	0.195555	0.29774	-0.185984	0.0115227	0.0182515	0.0157079	0.81511	0.841629		6.21979	6.02412	6.22527	5.9169	5.83303	5.84664	5.97871	5.70655	5.94201	5.96222	5.88313	6.0487
ENSG00000113273	ARSB	-0.419531	5.06627e-08	2.29795e-07	-0.00951965	0.864552	0.893306	0.275647	4.71741e-05	0.00014425	-0.134363	0.025365	0.0558431	-0.143883	0.01817	0.0277339	0.410011	6.61464e-08	2.51164e-07		5.70896	5.76327	5.68011	5.29334	5.29039	5.30731	5.688	5.63148	5.78989	5.56983	5.58383	5.56544
ENSG00000006756	ARSD	-0.0402351	0.665849	0.717004	-0.0649064	0.515807	0.584543	0.196556	0.0408156	0.0642291	0.221228	0.0322784	0.0680329	0.156321	0.121683	0.157917	-0.0246713	0.791006	0.820493		3.95708	3.99988	3.97104	4.12103	3.83315	3.88175	3.98351	3.71728	4.00758	4.13233	4.01646	4.20538
ENSG00000141337	ARSG	0.0612701	0.748024	0.789536	0.478202	0.0186204	0.0312455	0.565092	0.00320966	0.00659555	0.14816	0.405709	0.521917	0.626362	0.00291328	0.00511593	0.416932	0.0239928	0.0355531		2.4559	1.93535	1.58214	2.1362	1.65701	2.16307	2.25386	2.36326	2.52204	2.53863	2.45886	2.56642
ENSG00000180801	ARSJ	-1.33458	2.09537e-12	2.03033e-11	-0.108576	0.253779	0.317441	0.959023	6.3139e-09	4.52002e-08	-0.266982	0.0131941	0.0322361	-0.375558	0.000862915	0.00165721	1.22601	1.51459e-11	1.15535e-10		4.67669	4.18406	4.26715	3.09462	2.9931	2.99828	4.25971	4.29353	4.18209	3.95854	3.98294	3.98876
ENSG00000164291	ARSK	-0.336463	0.0068605	0.0122516	-0.270717	0.0353965	0.0554357	0.0938335	0.445012	0.516342	0.0280879	0.828126	0.878571	-0.242629	0.0626743	0.0863822	0.0657456	0.582477	0.631732		2.9744	2.92696	3.2337	2.65092	2.85611	2.70215	2.83368	2.85034	2.73867	2.81713	2.80416	2.86102
ENSG00000157399	ARSL	0.336722	0.0146872	0.0243961	-0.953807	8.55075e-06	2.71359e-05	-1.09205	2.40331e-07	1.18591e-06	0.198477	0.314666	0.429761	-0.75533	0.000161975	0.000354406	-1.29053	1.37898e-08	5.83118e-08		2.55631	2.60105	2.6847	3.14928	2.8877	2.87325	1.96583	1.73864	1.40153	2.05062	1.74874	1.79211
ENSG00000173409	ARV1	0.366797	0.00104059	0.00218318	-0.165325	0.154736	0.205779	-0.108627	0.2676	0.335011	0.423494	0.000709026	0.00266379	0.258169	0.0251957	0.0374571	-0.532121	1.68972e-05	4.26428e-05		3.49315	3.5881	3.66208	3.99454	4.07528	3.81932	3.35562	3.60692	3.35643	4.00278	3.72358	3.7756
ENSG00000099889	ARVCF	0.784442	7.0154e-08	3.11471e-07	1.25623	5.93688e-12	5.9978e-11	0.510942	2.0822e-06	8.39439e-06	0.0391505	0.6432	0.734102	1.29538	3.69214e-12	3.02363e-11	0.471791	5.58724e-06	1.53965e-05		3.22681	3.16198	3.15428	3.95125	3.81684	4.09441	4.49511	4.3766	4.39913	4.34584	4.60097	4.49374
ENSG00000004848	ARX	1.79821	2.31503e-06	7.81032e-06	1.49753	6.6598e-05	0.000181296	0.267301	0.206845	0.268657	0.567973	0.0212801	0.0482035	2.06551	4.07579e-07	1.35946e-06	-0.300672	0.182348	0.225599		-0.15307	-0.844383	-0.0310285	1.35529	1.41836	1.33781	0.963374	1.32061	0.977976	1.7381	1.04248	1.88239
ENSG00000104763	ASAH1	0.909443	8.97031e-17	2.0467e-15	0.537058	1.96665e-11	1.78914e-10	-0.0608504	0.190989	0.250815	0.311535	3.95606e-07	3.47547e-06	0.848593	6.24873e-16	1.08232e-14	-0.372385	1.33462e-08	5.65856e-08		6.67768	6.77708	6.73178	7.62934	7.63581	7.65205	7.25417	7.33523	7.21324	7.58485	7.5659	7.58287
ENSG00000204147	ASAH2B	0.194594	0.304134	0.366944	0.417282	0.0390825	0.060571	0.289689	0.101242	0.144148	0.0670008	0.708348	0.785349	0.484283	0.0194003	0.0293979	0.222688	0.196304	0.240887		1.21596	1.83528	1.96725	1.97264	2.1229	1.69155	2.02822	2.10629	2.26703	2.29158	2.10093	2.17809
ENSG00000153317	ASAP1	0.161181	0.00608394	0.010993	-0.195852	0.00167006	0.00347081	-0.239496	0.000171559	0.000463183	0.117537	0.0468085	0.0929922	-0.0783146	0.173945	0.217793	-0.357033	6.11941e-07	1.983e-06		6.64499	6.61961	6.64925	6.70762	6.82249	6.86521	6.50826	6.34023	6.4738	6.5451	6.49125	6.63125
ENSG00000151693	ASAP2	-0.567412	1.84771e-10	1.26542e-09	-0.360578	9.48391e-07	3.63455e-06	-0.345595	3.73198e-06	1.42638e-05	-0.552429	1.1739e-09	1.98493e-08	-0.913007	1.92527e-14	2.46189e-13	0.206835	0.00108446	0.00203743		7.15051	7.11048	7.23128	6.60939	6.54454	6.64216	6.84219	6.73072	6.83951	6.17372	6.17607	6.39481
ENSG00000088280	ASAP3	1.29791	1.35289e-18	4.59335e-17	0.182862	0.00641393	0.0117974	-0.588776	1.75016e-11	2.34086e-10	0.526275	1.74889e-09	2.85169e-08	0.709137	7.36556e-12	5.67263e-11	-1.11505	2.07644e-17	6.40445e-16		5.14497	5.1172	5.03014	6.35915	6.42113	6.37617	5.25779	5.32483	5.24028	5.84425	5.79654	5.75062
ENSG00000065802	ASB1	0.668809	1.21335e-11	1.02109e-10	0.537206	1.80499e-09	1.13756e-08	-0.161841	0.00746079	0.0140957	-0.0302372	0.600955	0.699229	0.506968	7.10369e-09	3.14845e-08	-0.131603	0.0240136	0.0355798		5.87952	5.975	5.93682	6.57487	6.53771	6.68874	6.49267	6.36417	6.54422	6.5055	6.37654	6.42235
ENSG00000196372	ASB13	0.220051	0.0147155	0.0244367	0.292937	0.0027075	0.0053822	0.488836	8.64327e-07	3.79013e-06	0.41595	2.21703e-05	0.000127484	0.708887	1.04832e-08	4.52563e-08	0.0728857	0.364327	0.417455		3.69165	3.72022	3.66729	4.00305	3.86127	3.87793	4.04515	3.90311	3.98891	4.33819	4.43736	4.42781
ENSG00000161664	ASB16	0.42441	0.0963594	0.133702	0.0696156	0.800039	0.838286	-0.673733	0.0153373	0.026963	-0.318939	0.272117	0.385085	-0.249323	0.396801	0.453811	-0.354794	0.151106	0.19037		0.0806785	0.927893	0.568104	0.995009	0.934713	0.957819	0.517994	0.485363	0.817945	0.642302	0.396594	-0.0783723
ENSG00000100628	ASB2	4.85063	1.75614e-11	1.42631e-10	4.23609	6.75526e-10	4.59737e-09	0.0280386	0.887685	0.910738	0.642579	0.0104233	0.0264824	4.87867	2.2731e-11	1.59695e-10	-0.61454	0.00912201	0.0145715		-2.41486	-2.53527	-2.69677	1.72786	1.30595	1.38168	0.629522	0.889057	1.05179	1.48441	1.8637	1.22955
ENSG00000115239	ASB3	-0.00638413	0.950739	0.960418	0.224695	0.0425565	0.0654087	0.510204	1.36289e-05	4.66694e-05	0.279125	0.0086277	0.0226409	0.503819	4.99427e-05	0.000119022	0.231079	0.0249553	0.0368515		3.65589	3.69189	3.89756	3.6547	3.89663	3.72881	3.82266	4.1592	4.01221	4.18448	4.43736	4.25269
ENSG00000164122	ASB5	-0.439075	3.12859e-09	1.74492e-08	0.207972	0.000284333	0.000685268	0.11223	0.0338628	0.0544459	-0.534817	6.71152e-11	1.5451e-09	-0.326845	7.44838e-07	2.37754e-06	0.647048	8.56317e-13	8.36707e-12		7.8054	7.91189	7.90874	7.42182	7.37148	7.51843	8.09329	8.13912	8.02101	7.57593	7.56449	7.50907
ENSG00000148331	ASB6	0.0791296	0.303331	0.366217	0.253078	0.00321597	0.00630485	0.371449	2.19137e-05	7.18483e-05	0.197501	0.0132269	0.0322915	0.450578	4.51836e-06	1.27138e-05	0.173948	0.0226936	0.0337843		4.49127	4.38766	4.42928	4.51214	4.48197	4.54141	4.65523	4.736	4.66916	4.88161	4.69194	5.0091
ENSG00000183475	ASB7	0.268655	0.0108364	0.0185287	-0.301138	0.013586	0.0234305	-0.339104	0.00245622	0.0051608	0.230689	0.0581125	0.11137	-0.0704489	0.533913	0.586717	-0.569793	8.86632e-06	2.35308e-05		3.35501	3.09865	3.21958	3.47686	3.53207	3.44333	2.90191	2.95015	2.90724	3.22661	3.2184	3.01863
ENSG00000177981	ASB8	0.331397	2.67176e-05	7.47924e-05	0.118301	0.0994086	0.138715	-0.0131598	0.835194	0.868243	0.199936	0.00630614	0.0172808	0.318237	9.68103e-05	0.000219672	-0.213096	0.00231967	0.00412845		4.89565	4.7525	4.84481	5.06872	5.23621	5.16707	4.90287	4.97987	4.96021	5.08735	5.16148	5.19674
ENSG00000138303	ASCC1	-0.0682448	0.324355	0.387375	-0.111419	0.135208	0.182425	-0.204453	0.00867439	0.0161642	-0.161279	0.0436498	0.0877472	-0.272698	0.00133599	0.00249208	-0.043174	0.532616	0.584188		4.61749	4.61214	4.6214	4.55903	4.49741	4.59364	4.60153	4.5175	4.4097	4.36102	4.39338	4.29851
ENSG00000100325	ASCC2	-0.513022	2.38184e-10	1.60292e-09	0.150111	0.00618354	0.0114196	0.418308	1.65914e-08	1.06772e-07	-0.244825	5.98292e-05	0.000308796	-0.0947139	0.0790012	0.106962	0.663134	6.94382e-13	6.90606e-12		6.30452	6.20917	6.3259	5.77762	5.78666	5.74324	6.43243	6.43695	6.42428	6.20246	6.24132	6.12697
ENSG00000112249	ASCC3	-0.643156	2.26678e-12	2.18649e-11	0.604442	3.96319e-12	4.13561e-11	0.895319	9.87964e-16	4.39095e-14	-0.352279	1.40657e-07	1.39242e-06	0.252163	3.71531e-05	9.06864e-05	1.2476	2.00693e-19	1.10252e-17		6.46036	6.54535	6.47301	5.85012	5.88873	5.81399	7.11976	7.07273	7.09819	6.66619	6.80715	6.77223
ENSG00000111875	ASF1A	-1.01541	7.43011e-12	6.47857e-11	-0.541954	1.06395e-06	4.02796e-06	0.322145	0.00227298	0.00480577	-0.151306	0.121884	0.203113	-0.69326	3.9707e-08	1.57256e-07	0.473451	1.99073e-05	4.96711e-05		4.64055	4.7213	4.71998	3.52489	3.72801	3.79113	4.08972	4.36309	4.05323	4.02202	4.07331	3.95275
ENSG00000105011	ASF1B	-0.691946	5.02659e-11	3.77363e-10	-2.75413	3.66539e-20	2.74369e-18	-2.09722	1.19661e-16	7.85469e-15	-0.0350323	0.797335	0.853814	-2.78916	1.121e-19	4.93084e-18	-2.06218	4.50555e-17	1.24291e-15		5.70678	5.83628	5.7664	5.21864	5.04984	4.99062	3.18355	2.97406	2.93676	3.06908	2.76526	3.0579
ENSG00000116539	ASH1L	0.169458	0.00654079	0.0117389	0.194193	0.00264104	0.00526317	0.0914423	0.118473	0.165191	0.0667065	0.258081	0.370145	0.2609	0.00015256	0.000335355	0.0247357	0.663239	0.707161		6.39678	6.3642	6.39977	6.55693	6.53397	6.57879	6.55227	6.4498	6.73205	6.62196	6.60854	6.70655
ENSG00000129691	ASH2L	-0.401449	3.41986e-07	1.34732e-06	-0.13396	0.0336942	0.0530618	0.182358	0.00573879	0.0111467	-0.0851306	0.177139	0.275401	-0.219091	0.00141882	0.00262973	0.267489	0.000118985	0.000261729		5.9253	5.90268	5.98977	5.62208	5.51937	5.49	5.89887	5.74874	5.77634	5.63375	5.73495	5.80646
ENSG00000110881	ASIC1	2.79647	9.84268e-19	3.45168e-17	-0.348448	0.0427088	0.0656269	-1.38428	6.05216e-15	2.16996e-13	1.76064	2.3755e-12	7.62065e-11	1.41219	6.61663e-11	4.23191e-10	-3.14492	3.88643e-19	1.98493e-17		2.63189	2.81319	2.65353	5.53533	5.47587	5.43251	2.27116	2.6571	2.18739	4.30323	4.08125	3.89969
ENSG00000213199	ASIC3	0.72645	1.72047e-05	4.98124e-05	-0.181785	0.281433	0.347482	-0.0423	0.725937	0.774785	0.865935	5.10188e-06	3.42085e-05	0.68415	8.9063e-05	0.000203173	-0.908235	9.12303e-07	2.86283e-06		2.49691	2.47371	2.70511	3.19453	3.28761	3.40133	2.63417	2.10629	2.42815	3.03161	3.52827	3.32265
ENSG00000126522	ASL	-1.67104	1.07721e-13	1.3322e-12	-0.0366561	0.700513	0.7526	1.0351	1.22526e-08	8.14297e-08	-0.599284	6.29028e-06	4.14601e-05	-0.63594	2.87617e-06	8.36894e-06	1.63438	1.56483e-13	1.77727e-12		4.16855	4.3519	4.41076	2.80476	2.84005	2.39481	4.29819	4.42944	4.16971	3.61018	3.8311	3.69693
ENSG00000169093	ASMTL	0.0681109	0.35004	0.414287	-0.0799171	0.306195	0.373836	-0.364643	6.21046e-05	0.000184698	-0.216615	0.0127467	0.0313284	-0.296532	0.00112785	0.00212989	-0.148028	0.04905	0.0683167		4.93349	4.88978	4.89453	5.14178	4.9449	4.8474	4.73534	4.84699	4.88648	4.65086	4.52148	4.62048
ENSG00000070669	ASNS	-2.04552	7.43639e-10	4.59613e-09	-0.118491	0.46276	0.532673	1.11678	9.52489e-05	0.000273049	-0.810249	0.00029879	0.00125025	-0.92874	5.67206e-05	0.000133928	1.92703	2.62348e-09	1.26338e-08		2.77212	2.6312	2.57808	0.513688	1.0227	0.440497	2.46405	2.96216	2.2357	1.66656	1.66667	1.83795
ENSG00000138381	ASNSD1	0.173287	0.0936942	0.130456	-0.0106415	0.922428	0.938557	-0.183051	0.0816085	0.119082	0.000876822	0.993675	0.996088	-0.00976465	0.930227	0.942002	-0.183928	0.0734786	0.0987739		3.65589	3.782	3.62507	3.73347	3.84928	3.96702	3.55244	3.73837	3.72691	3.77231	3.85908	3.45359
ENSG00000198363	ASPH	-0.788494	1.55979e-14	2.23076e-13	-0.830272	6.08349e-15	1.1657e-13	-0.384553	9.44829e-08	5.05172e-07	-0.342775	7.79912e-07	6.37069e-06	-1.17305	2.82371e-18	8.40545e-17	-0.0417778	0.420953	0.474731		8.08295	8.0685	8.07749	7.37468	7.26727	7.22415	7.32475	7.15151	7.26071	6.90831	6.84379	6.95042
ENSG00000174939	ASPHD1	-0.347609	0.0536023	0.0788723	-0.0548701	0.75823	0.802493	0.160262	0.377181	0.449904	-0.132476	0.475169	0.587195	-0.187347	0.317898	0.373038	0.292739	0.0982227	0.128962		1.67489	1.91097	2.03331	1.76833	1.52263	1.44508	1.80883	2.01704	1.75089	1.53885	1.93555	1.76862
ENSG00000128203	ASPHD2	-1.30564	3.84834e-07	1.50454e-06	-0.45908	0.016766	0.0283831	0.742261	0.00174268	0.003782	-0.104302	0.606944	0.704009	-0.563383	0.00618985	0.0103043	0.846563	0.000325735	0.000667533		2.23133	2.19962	2.06524	0.813533	0.740799	1.09591	1.65915	1.52866	1.87808	1.9336	1.28181	1.45225
ENSG00000066279	ASPM	-2.62587	3.22811e-24	6.66448e-22	-3.46034	5.29833e-24	2.1877e-21	-1.21509	5.40855e-11	6.42202e-10	-0.380617	0.00611614	0.0168576	-3.84096	1.69538e-23	3.19131e-21	-0.834478	7.67386e-09	3.38825e-08		6.72806	6.68216	6.66692	4.12493	4.14555	3.95255	3.40348	3.24365	3.09353	3.00286	2.84205	2.7334
ENSG00000169696	ASPSCR1	0.0569112	0.327637	0.390698	0.0152221	0.800178	0.838363	0.347492	1.27087e-06	5.40436e-06	0.389181	4.25017e-07	3.70587e-06	0.404403	2.75277e-07	9.49742e-07	-0.0416891	0.465638	0.518998		5.41478	5.35485	5.40864	5.41463	5.49266	5.44031	5.40416	5.45158	5.37399	5.75366	5.73997	5.88227
ENSG00000130707	ASS1	-2.04819	1.9339e-16	4.10514e-15	0.222608	0.00861344	0.015435	1.33553	1.80591e-11	2.40287e-10	-0.935267	1.229e-10	2.65729e-09	-0.712659	4.15956e-08	1.64176e-07	2.2708	1.01899e-17	3.44144e-16		4.52636	4.44396	4.32104	2.51483	2.45354	2.21249	4.63198	4.60048	4.67209	3.71437	3.85908	3.60047
ENSG00000034533	ASTE1	-0.0658034	0.606577	0.66423	0.0995629	0.457691	0.527788	-0.0156064	0.906003	0.925157	-0.180973	0.196658	0.299135	-0.0814098	0.564905	0.616015	0.165366	0.189814	0.233775		2.88454	2.58573	2.664	2.81446	2.54553	2.56618	2.90191	2.77067	2.71615	2.51167	2.5759	2.74548
ENSG00000148219	ASTN2	0.451385	0.00244377	0.00480239	0.647871	8.16314e-05	0.00021864	0.0836272	0.501785	0.571224	-0.11286	0.383284	0.499089	0.535012	0.0009667	0.00184353	0.196487	0.104604	0.136402		2.49691	2.79998	2.32468	3.03782	2.91861	2.9481	3.24614	3.32026	2.94647	2.99314	3.06666	3.08667
ENSG00000171456	ASXL1	-0.196729	0.00156509	0.00317886	-0.483509	8.06089e-09	4.49388e-08	-0.144795	0.0172697	0.0299367	0.141986	0.0228723	0.0512634	-0.341523	3.25755e-06	9.38056e-06	-0.28678	3.03002e-05	7.35107e-05		7.00708	6.95897	6.87996	6.7581	6.73512	6.75539	6.57334	6.32868	6.48049	6.67609	6.5149	6.60663
ENSG00000143970	ASXL2	0.175888	0.00806011	0.0141853	-0.18543	0.00986376	0.0174652	-0.47405	1.09339e-07	5.76182e-07	-0.112732	0.119183	0.199365	-0.298162	0.000213679	0.00045661	-0.361318	4.35699e-06	1.22355e-05		5.18943	5.07943	5.14665	5.31228	5.26054	5.36445	5.00723	4.85667	4.98162	4.84967	4.73285	4.89985
ENSG00000138138	ATAD1	0.268028	9.06911e-05	0.000229602	-0.159005	0.017106	0.0289129	-0.477856	2.34132e-08	1.44988e-07	-0.0508237	0.437757	0.552702	-0.209828	0.00303779	0.00531634	-0.427033	1.0073e-07	3.70609e-07		5.28324	5.44249	5.33851	5.58574	5.59068	5.69407	5.19572	5.25823	5.14863	5.12565	5.14642	5.1701
ENSG00000156802	ATAD2	-0.489332	3.68562e-08	1.71362e-07	-2.30665	8.75352e-20	5.80545e-18	-1.77284	8.45928e-17	5.94939e-15	0.0444707	0.68951	0.771075	-2.26218	2.54337e-19	1.01103e-17	-1.81731	2.61618e-17	7.8424e-16		6.07667	6.08394	6.09696	5.71559	5.63555	5.45321	3.97825	3.71728	3.66944	3.90774	3.87744	3.7216
ENSG00000119778	ATAD2B	0.609828	3.43313e-06	1.12389e-05	0.541483	4.05067e-05	0.000114608	0.189745	0.0467161	0.0724713	0.25809	0.0138915	0.0336764	0.799573	8.27425e-08	3.11135e-07	-0.0683449	0.467173	0.520482		3.62847	3.61098	3.35491	4.1327	4.13572	4.07451	4.10427	3.79316	4.19843	4.19299	4.36113	4.37436
ENSG00000197785	ATAD3A	-0.419021	4.38708e-08	2.01415e-07	-0.0724458	0.199211	0.256374	0.508737	1.11785e-09	9.5901e-09	0.162162	0.00675095	0.0183564	0.0897163	0.115841	0.151132	0.346575	1.05965e-06	3.28255e-06		5.98777	5.91805	5.99807	5.50422	5.64136	5.50372	5.85364	5.87792	5.95409	6.07588	6.04618	6.04992
ENSG00000160072	ATAD3B	0.266804	0.000185153	0.000441992	0.1705	0.0135758	0.023416	0.0381272	0.525265	0.593572	0.134431	0.0412885	0.0838744	0.304931	7.3537e-05	0.000170243	-0.0963035	0.114489	0.147981		4.97761	4.93279	4.99327	5.24397	5.28001	5.18575	5.04544	5.15742	5.21239	5.30124	5.24515	5.26546
ENSG00000176208	ATAD5	-0.553317	0.000259705	0.000602434	-2.11607	9.4491e-11	7.5925e-10	-1.49522	9.31687e-08	4.9877e-07	0.0675257	0.792315	0.850885	-2.04854	2.16438e-10	1.26445e-09	-1.56275	3.6962e-08	1.45261e-07		2.9598	3.06591	2.86785	2.42908	2.54553	2.26028	0.682211	0.672347	1.25297	1.10603	1.1671	0.643548
ENSG00000137343	ATAT1	0.152489	0.0518955	0.0765897	0.216725	0.0104252	0.0183806	0.168231	0.0276145	0.0453917	0.103995	0.181498	0.280606	0.32072	0.000411775	0.000839152	0.0642365	0.376349	0.429614		4.13647	4.02281	4.04896	4.15958	4.25254	4.22959	4.20674	4.30771	4.32291	4.37605	4.34802	4.41274
ENSG00000107669	ATE1	0.398377	4.04071e-05	0.00010937	-0.066362	0.465212	0.535351	-0.307095	0.000736581	0.00173921	0.157644	0.0890863	0.157828	0.091282	0.317504	0.372678	-0.464739	4.44116e-06	1.24391e-05		4.00761	4.22418	4.19682	4.55614	4.5278	4.57486	4.15641	4.23041	3.91172	4.23893	4.30798	4.2141
ENSG00000123268	ATF1	0.238456	0.00276824	0.00537848	-0.0278763	0.721354	0.770858	-0.253083	0.00189271	0.00408131	0.01325	0.866941	0.905865	-0.0146263	0.854462	0.87813	-0.266332	0.000949582	0.00180497		4.9033	4.91452	4.99534	5.14754	5.21302	5.1842	5.00723	5.05465	4.71532	5.00032	4.8903	4.88355
ENSG00000115966	ATF2	-0.0945834	0.225287	0.282434	0.0832876	0.297655	0.364697	0.0784837	0.317147	0.388096	-0.0993873	0.220479	0.327242	-0.0160996	0.843689	0.869362	0.177871	0.02436	0.0360554		4.86466	5.02369	5.09345	4.72244	4.98378	5.01694	5.06294	5.16003	5.05973	4.92057	5.07265	5.0116
ENSG00000162772	ATF3	0.669466	5.48055e-05	0.000144463	1.30588	6.3349e-10	4.33618e-09	0.0478032	0.69516	0.748033	-0.588611	3.65503e-05	0.000199253	0.71727	5.07879e-05	0.000120923	0.636414	2.87337e-06	8.28359e-06		2.15652	2.47371	2.14211	2.96133	2.96376	2.81844	3.64161	3.63718	3.37092	2.92325	3.09831	2.90476
ENSG00000128272	ATF4	-0.353008	1.66027e-07	6.88193e-07	-0.270907	1.10483e-05	3.44586e-05	0.0661205	0.195164	0.255508	-0.0159807	0.751137	0.819062	-0.286888	5.02018e-06	1.40057e-05	0.0821012	0.109948	0.142759		8.75944	8.75541	8.86358	8.44243	8.39215	8.48648	8.53006	8.58135	8.45664	8.54986	8.55019	8.42074
ENSG00000169136	ATF5	-0.99202	6.0294e-11	4.4714e-10	-1.15264	3.19391e-11	2.7944e-10	-0.538957	0.000170201	0.000459809	-0.378335	0.00800146	0.0212135	-1.53098	1.01413e-12	9.1094e-12	-0.160622	0.153579	0.193181		4.29017	4.13229	4.3666	3.14159	3.3513	3.34704	3.0192	3.22384	3.14503	2.66637	2.66314	2.89395
ENSG00000118217	ATF6	-0.0547083	0.304819	0.367563	-0.0137927	0.799545	0.838035	0.0715391	0.185666	0.244776	0.0306236	0.576256	0.678946	0.0168308	0.759774	0.795965	0.0409155	0.437415	0.491133		5.95687	5.93023	5.87848	5.9169	5.82285	5.85542	5.93324	5.86839	5.91012	5.87631	6.00085	5.94515
ENSG00000213676	ATF6B	0.134249	0.0246241	0.0389603	-0.332308	6.70536e-06	2.16575e-05	-0.285842	3.58792e-05	0.000112287	0.180715	0.00563721	0.0157478	-0.151593	0.0162825	0.0250892	-0.466557	1.43571e-08	6.05504e-08		6.57849	6.48161	6.501	6.69521	6.60399	6.65953	6.23274	6.0593	6.25784	6.38625	6.24839	6.44197
ENSG00000170653	ATF7	0.149677	0.138445	0.184613	0.152885	0.151626	0.202231	0.126976	0.194435	0.254737	0.123768	0.231605	0.340402	0.276653	0.0133164	0.0208195	0.00320864	0.973232	0.976895		4.21843	4.14801	3.96682	4.10532	4.15207	4.44391	4.3682	4.04532	4.29278	4.41659	4.26679	4.37825
ENSG00000171681	ATF7IP	0.0607407	0.344403	0.408522	0.071266	0.283665	0.349664	0.0463366	0.468998	0.540486	0.0358113	0.586788	0.687747	0.107077	0.117026	0.152415	0.0105253	0.866678	0.886344		5.87564	5.64818	5.67106	5.7143	5.74631	5.8843	5.79504	5.77109	5.81263	5.8087	5.73746	5.91873
ENSG00000152348	ATG10	-0.486339	0.000331633	0.000757342	-0.109749	0.364182	0.434134	-0.132518	0.327136	0.398791	-0.509109	0.000812778	0.00299085	-0.618858	9.20169e-05	0.000209427	0.37659	0.00374259	0.00641472		3.09948	3.08782	3.22666	2.51483	2.85611	2.62212	2.93486	3.06593	3.11951	2.47026	2.7454	2.4823
ENSG00000123395	ATG101	0.46074	1.3488e-07	5.69414e-07	0.727865	2.53172e-11	2.26615e-10	0.183685	0.00439086	0.0087694	-0.0834396	0.175174	0.272777	0.644425	5.13145e-10	2.80695e-09	0.267125	8.11679e-05	0.000183236		4.54603	4.70367	4.62409	5.06466	5.14929	5.0496	5.33592	5.37956	5.35042	5.28142	5.30402	5.23794
ENSG00000145782	ATG12	0.0429131	0.485946	0.549966	0.136811	0.0373797	0.0582493	0.115936	0.0655573	0.0979952	0.0220382	0.724454	0.799398	0.158849	0.0186636	0.0284094	0.0938979	0.12551	0.160975		5.61663	5.66102	5.69038	5.59561	5.69479	5.80998	5.71037	5.88582	5.79795	5.86437	5.80616	5.78028
ENSG00000175224	ATG13	0.102991	0.0853584	0.119999	0.340852	4.05407e-06	1.37136e-05	0.221451	0.000583722	0.00140921	-0.0164104	0.77635	0.838679	0.324442	1.03689e-05	2.76446e-05	0.237862	0.000228069	0.000478493		5.77713	5.85397	5.74562	5.81674	5.92438	5.93394	6.22611	6.0732	6.0917	6.13117	6.036	6.1578
ENSG00000126775	ATG14	0.362351	0.000513992	0.00113413	0.29623	0.0051212	0.00959476	0.219742	0.0146492	0.025842	0.285863	0.00386554	0.0113928	0.582093	2.11435e-06	6.28512e-06	-0.066121	0.445503	0.499119		3.79391	3.94091	3.80131	4.19712	4.07184	4.34211	4.09459	4.22045	4.11048	4.42745	4.25279	4.52911
ENSG00000085978	ATG16L1	0.0193091	0.773965	0.812295	0.079955	0.260481	0.324872	0.126557	0.0661539	0.09876	0.0659107	0.347652	0.463246	0.145866	0.0483055	0.0682085	0.0606459	0.359725	0.412735		4.75484	4.96866	4.88562	4.9659	4.86582	4.86489	5.03282	4.86628	4.96261	5.04096	4.99069	5.02405
ENSG00000168010	ATG16L2	0.677051	9.82743e-08	4.26845e-07	-0.00629685	0.952469	0.961817	-0.00516085	0.951365	0.961962	0.678187	2.47483e-07	2.29218e-06	0.67189	3.25387e-07	1.10535e-06	-0.683348	7.27302e-08	2.73808e-07		4.14294	4.25355	3.84335	4.68064	4.78216	4.71434	4.19319	4.02829	3.92651	4.85236	4.61744	4.65611
ENSG00000110046	ATG2A	-0.0310898	0.727684	0.771951	0.110441	0.234002	0.295854	0.39033	0.000123425	0.000343519	0.248799	0.00942033	0.0243449	0.35924	0.000513253	0.00102827	0.141531	0.114251	0.147704		5.71766	5.40589	5.57174	5.63991	5.5616	5.39286	5.73863	5.52018	5.73632	6.02792	5.63058	6.02164
ENSG00000066739	ATG2B	0.218948	0.00418896	0.00781387	-0.012012	0.872933	0.89993	-0.0871153	0.217728	0.281251	0.143844	0.0622399	0.117642	0.131832	0.0883179	0.118299	-0.23096	0.00252339	0.00446804		5.01338	5.12782	5.10885	5.31911	5.28001	5.32427	5.04041	4.96503	5.20634	5.25117	5.37358	5.08235
ENSG00000144848	ATG3	-0.269605	0.000432114	0.000967985	0.0298889	0.662794	0.719572	0.339612	2.80909e-05	8.99672e-05	0.0401184	0.55897	0.663465	0.0700074	0.317594	0.372749	0.299494	0.000113775	0.000251264		5.14819	5.33667	5.19074	4.87385	5.03051	4.9602	5.33386	5.23863	5.19823	5.26537	5.40871	5.24859
ENSG00000101844	ATG4A	0.177124	0.129516	0.173993	0.160828	0.193898	0.250418	-0.0473935	0.675326	0.73138	-0.0310973	0.796622	0.853729	0.129731	0.305585	0.360207	-0.0162961	0.881137	0.898546		2.88454	2.93906	2.94711	3.12611	3.01472	3.17696	3.27215	3.13118	2.88721	3.02209	3.06666	3.08667
ENSG00000168397	ATG4B	0.293382	9.57123e-06	2.89831e-05	0.211743	0.000656097	0.00147334	-0.0677344	0.210721	0.273082	0.0139044	0.799063	0.855256	0.225648	0.000383483	0.000784871	-0.0816388	0.129497	0.165542		6.28123	6.23517	6.18588	6.49347	6.50817	6.56875	6.46474	6.45405	6.40944	6.569	6.38137	6.40246
ENSG00000125703	ATG4C	-0.100056	0.324689	0.387688	-0.37637	0.00240055	0.00482454	-0.148056	0.17616	0.233954	0.128258	0.286089	0.4003	-0.248112	0.0367496	0.0530262	-0.276314	0.014626	0.0225693		3.38809	3.32767	3.43041	3.27398	3.22097	3.369	3.07936	3.16273	2.8359	3.17599	3.0343	3.1697
ENSG00000130734	ATG4D	0.256657	0.0035873	0.00678149	0.871267	3.56243e-11	3.10198e-10	0.668979	9.46973e-10	8.27954e-09	0.0543689	0.443532	0.558038	0.925636	1.21574e-11	9.00028e-11	0.614611	3.88597e-09	1.81402e-08		4.48619	4.34736	4.35695	4.80985	4.48197	4.65971	5.19118	5.29429	5.28688	5.3032	5.34747	5.29453
ENSG00000057663	ATG5	-0.349197	3.78045e-05	0.000103088	-0.304865	0.000352536	0.000833363	-0.0450487	0.553639	0.618881	-0.0893807	0.266274	0.379054	-0.394246	2.50196e-05	6.27696e-05	0.044332	0.544698	0.595807		4.76327	4.98626	5.01591	4.55325	4.65255	4.56062	4.56342	4.67895	4.66034	4.60057	4.53888	4.49016
ENSG00000197548	ATG7	-0.724777	1.04699e-08	5.34563e-08	-0.292839	0.00257813	0.00515309	0.183055	0.0664466	0.0991625	-0.248883	0.0154304	0.0367321	-0.541722	4.76181e-06	1.33343e-05	0.431938	5.64801e-05	0.00013104		4.64967	4.8195	4.8471	4.30077	3.94997	3.97061	4.43497	4.62712	4.43405	4.27945	4.11259	4.2944
ENSG00000198925	ATG9A	-0.00433954	0.955231	0.964043	0.521299	3.42062e-07	1.42433e-06	0.343937	0.000107226	0.00030338	-0.181701	0.0225505	0.0506398	0.339597	0.000199846	0.000429127	0.525638	1.42827e-07	5.12528e-07		5.94951	5.81837	5.8212	5.90106	5.73983	5.92192	6.51735	6.2179	6.39267	6.32948	5.99455	6.2208
ENSG00000138363	ATIC	-0.159823	0.00818752	0.0143779	-0.0975192	0.101388	0.141139	0.0774184	0.183277	0.241999	0.0151144	0.797275	0.853814	-0.0824049	0.169404	0.212668	0.062304	0.273528	0.324061		5.81004	5.95279	5.83515	5.64671	5.75597	5.71458	5.7587	5.82138	5.73212	5.73193	5.86484	5.77734
ENSG00000198513	ATL1	-0.617288	0.00485613	0.00893724	-0.153547	0.450746	0.520859	0.495506	0.0242096	0.0404335	0.0317648	0.879336	0.915379	-0.121782	0.553395	0.605372	0.463741	0.0320902	0.0463292		2.49691	2.07353	1.96725	1.95522	1.50237	1.22192	1.80883	2.16978	1.99497	2.0876	2.40925	1.69579
ENSG00000119787	ATL2	0.115544	0.11016	0.150839	-0.436561	9.13688e-06	2.88201e-05	-0.413039	7.94699e-06	2.85254e-05	0.139065	0.104815	0.180181	-0.297496	0.000891387	0.00170779	-0.552105	7.34494e-08	2.76353e-07		4.72495	4.78973	4.81929	4.94177	4.84787	4.91427	4.34388	4.45515	4.2659	4.53178	4.63912	4.34291
ENSG00000184743	ATL3	-1.18736	5.86428e-15	9.14285e-14	-0.60698	7.30752e-09	4.11149e-08	0.177785	0.0403427	0.063571	-0.402596	4.10597e-05	0.00022064	-1.00958	1.13128e-12	1.0112e-11	0.580381	5.383e-08	2.06604e-07		5.67586	5.90268	5.7797	4.64576	4.54027	4.635	5.21372	5.01487	5.30208	4.87633	4.66049	4.76692
ENSG00000149311	ATM	-0.102514	0.140939	0.187314	0.123963	0.0830251	0.118581	0.379437	5.36593e-06	1.98968e-05	0.15296	0.0320153	0.0675228	0.276922	0.000461184	0.000932273	0.226477	0.00205508	0.00369505		5.4673	5.69889	5.64224	5.41144	5.62739	5.48121	5.68154	5.65571	5.85577	5.87499	5.91458	5.87953
ENSG00000166454	ATMIN	0.402793	5.75287e-08	2.59193e-07	0.488579	2.26659e-09	1.40157e-08	0.0368001	0.481028	0.55142	-0.0489861	0.360228	0.475695	0.439593	2.30066e-08	9.45377e-08	0.0857863	0.101468	0.132733		5.70678	5.64449	5.75666	6.08553	6.11325	6.12431	6.16494	6.199	6.21631	6.1367	6.06432	6.21538
ENSG00000111676	ATN1	-0.163714	0.0176124	0.0287695	-0.00150064	0.981709	0.985172	0.18243	0.00913897	0.016924	0.0202163	0.758209	0.82421	0.0187157	0.776213	0.810534	0.162214	0.0182764	0.0277342		7.59548	7.47555	7.54187	7.38285	7.29256	7.44505	7.56202	7.38289	7.65824	7.60651	7.39882	7.64907
ENSG00000168874	ATOH8	-1.82851	6.01106e-24	1.06863e-21	-1.55785	4.39035e-22	6.61135e-20	-0.562552	2.09296e-10	2.15007e-09	-0.833209	4.98499e-14	2.53715e-12	-2.39106	1.42454e-25	6.28763e-23	0.270657	1.32635e-05	3.41388e-05		7.85848	7.78729	7.86604	6.06841	6.0085	5.95769	6.28052	6.30413	6.25881	5.4648	5.37034	5.48667
ENSG00000177556	ATOX1	-0.493353	9.20928e-07	3.37182e-06	0.363482	3.81488e-05	0.000108464	0.568094	8.57466e-08	4.65035e-07	-0.288742	0.000547055	0.00212191	0.0747406	0.342397	0.399006	0.856836	8.23655e-12	6.67265e-11		4.45532	4.46504	4.55549	4.08544	4.01934	3.93425	4.78436	4.99163	4.82465	4.57149	4.5843	4.57044
ENSG00000206190	ATP10A	-0.87284	2.47753e-13	2.87888e-12	0.943416	1.95146e-14	3.36188e-13	0.168174	0.0165187	0.0288105	-1.64808	9.12674e-20	4.31946e-17	-0.704665	4.96492e-11	3.23959e-10	1.81626	3.97954e-21	4.46826e-19		7.17599	7.09771	7.17706	6.33998	6.24103	6.25683	8.20947	7.90226	8.16596	6.4683	6.3652	6.48942
ENSG00000145246	ATP10D	-0.462641	2.94087e-09	1.65029e-08	0.170614	0.00274267	0.0054462	0.118231	0.0389548	0.0616419	-0.515024	6.47458e-10	1.15909e-08	-0.34441	1.29811e-06	4.00093e-06	0.633255	2.84982e-12	2.50018e-11		5.91399	5.89648	5.94328	5.42416	5.45625	5.49	6.0668	6.04385	6.15377	5.57472	5.59497	5.56203
ENSG00000068650	ATP11A	-0.200087	0.0430683	0.0646049	-0.00890424	0.927516	0.942489	0.0932678	0.344739	0.416963	-0.0979154	0.335596	0.451602	-0.10682	0.297381	0.351443	0.191183	0.0508343	0.0705726		5.14174	5.12782	5.01795	5.03179	4.90107	4.74825	5.13794	4.85988	5.21037	4.89732	4.7429	5.22721
ENSG00000058063	ATP11B	-0.198136	0.00582537	0.0105661	0.151593	0.0311524	0.0494912	-0.0684447	0.327145	0.398791	-0.418174	2.41046e-06	1.76107e-05	-0.266581	0.000872086	0.00167307	0.349729	1.11108e-05	2.89591e-05		5.45955	5.49468	5.55216	5.2916	5.27554	5.36034	5.55482	5.62772	5.78448	5.11673	5.35404	5.29041
ENSG00000101974	ATP11C	-0.00202467	0.977249	0.981697	-0.0122245	0.870657	0.898019	-0.0115289	0.872963	0.899092	-0.00132901	0.986064	0.991175	-0.0135535	0.859757	0.883005	-0.0101999	0.884742	0.901576		4.58933	4.60076	4.59704	4.46367	4.68662	4.61906	4.58087	4.52156	4.63954	4.54181	4.5787	4.62703
ENSG00000105726	ATP13A1	0.167175	0.0242263	0.0384021	0.217734	0.00511201	0.00957894	0.350966	2.36872e-05	7.69952e-05	0.300407	0.000204545	0.000897252	0.51814	1.03988e-07	3.85474e-07	0.0505589	0.466081	0.519356		6.34579	6.26673	6.32178	6.50324	6.40007	6.5315	6.70649	6.34023	6.53138	6.93836	6.70035	6.82654
ENSG00000159363	ATP13A2	-0.823102	1.31654e-13	1.60798e-12	0.2077	0.00111673	0.00239955	0.190125	0.00393837	0.00795506	-0.840676	1.23472e-13	5.50674e-12	-0.632976	7.49171e-11	4.75664e-10	1.0308	5.67331e-16	1.19535e-14		7.07467	7.05872	7.03009	6.30258	6.12158	6.27294	7.35397	7.1177	7.30855	6.42199	6.39418	6.44197
ENSG00000133657	ATP13A3	0.0383687	0.566768	0.626371	-0.00326186	0.962088	0.969053	-0.48196	2.53173e-07	1.24495e-06	-0.440329	1.65714e-06	1.26258e-05	-0.443591	1.62005e-06	4.91973e-06	-0.0416306	0.531679	0.583261		6.25458	6.25346	6.19222	6.22474	6.1881	6.39301	6.18448	6.17599	6.31704	5.61328	5.94537	5.84907
ENSG00000163399	ATP1A1	1.43159	2.01593e-20	1.11705e-18	-0.142776	0.0140823	0.0242146	-1.07711	1.52624e-17	1.42598e-15	0.497264	1.25319e-09	2.09683e-08	0.354488	5.71067e-07	1.8576e-06	-1.57437	2.01169e-21	2.60098e-19		6.82383	6.77877	6.79503	8.28593	8.16872	8.23451	6.76109	6.56546	6.63857	7.17371	7.07712	7.19849
ENSG00000018625	ATP1A2	0.826565	1.49457e-13	1.80989e-12	-1.7691	1.79849e-17	6.3418e-16	-2.87752	6.24967e-22	4.70564e-19	-0.281862	0.0162225	0.0382408	-2.05096	6.74789e-18	1.81838e-16	-2.59566	4.38021e-22	8.00953e-20		5.54022	5.30194	5.38036	6.22292	6.23797	6.21501	3.75663	3.58379	3.57246	3.37611	3.20392	3.43133
ENSG00000143153	ATP1B1	-0.695385	1.20263e-12	1.21019e-11	-0.45927	9.98702e-09	5.47938e-08	-0.280975	9.98872e-05	0.00028482	-0.51709	1.0154e-08	1.37391e-07	-0.976361	7.5442e-15	1.04849e-13	0.236115	0.000261306	0.000542973		5.81613	5.85716	5.93142	5.18353	5.21458	5.14178	5.43328	5.39956	5.41128	4.86039	4.95224	4.90255
ENSG00000069849	ATP1B3	0.592453	5.31373e-11	3.97288e-10	0.145286	0.0162284	0.0275569	-0.1766	0.00290852	0.006029	0.270567	4.85531e-05	0.000256703	0.415853	8.83618e-08	3.30421e-07	-0.447167	1.04865e-08	4.53162e-08		6.31459	6.50011	6.35929	6.98271	6.92785	7.04222	6.60695	6.53966	6.46791	6.84154	6.83912	6.74692
ENSG00000166896	ATP23	-0.599128	0.00408914	0.00764214	-1.57301	1.24949e-06	4.66962e-06	-1.04947	0.000484255	0.00119178	-0.0755897	0.808121	0.862499	-1.6486	1.12201e-06	3.48587e-06	-0.973878	0.000693591	0.00134596		2.37022	2.17936	1.78751	1.68622	1.69322	1.09591	0.265177	0.612672	0.730739	0.369447	0.587113	0.479674
ENSG00000196296	ATP2A1	3.07143	1.42637e-23	2.23692e-21	1.01771	4.02347e-11	3.46571e-10	-0.897826	1.14757e-14	3.70931e-13	1.15589	4.66766e-15	3.41406e-13	2.17361	2.05145e-19	8.36258e-18	-2.05372	9.01162e-22	1.47883e-19		3.74369	3.66299	3.46074	6.658	6.62698	6.69799	4.73534	4.59664	4.50804	5.80731	5.6941	5.77145
ENSG00000174437	ATP2A2	0.520979	9.84158e-11	7.0297e-10	0.0891998	0.0853658	0.121497	-0.364741	9.31623e-08	4.9877e-07	0.0670384	0.190063	0.29105	0.156238	0.00436291	0.00743513	-0.431779	4.03015e-09	1.87313e-08		8.34294	8.35969	8.24999	8.88373	8.7915	8.83837	8.45941	8.30324	8.45451	8.48679	8.42395	8.50664
ENSG00000070961	ATP2B1	-0.986957	4.2456e-18	1.27567e-16	-0.26022	4.05748e-06	1.37214e-05	0.181883	0.000401268	0.00100317	-0.544854	4.15518e-12	1.26634e-10	-0.805074	5.76815e-16	1.0018e-14	0.726737	5.99012e-15	9.70551e-14		10.0176	10.0343	10.0139	8.99636	9.00176	9.10711	9.78696	9.71929	9.77894	9.17075	9.24349	9.23712
ENSG00000058668	ATP2B4	-1.14183	2.90734e-15	4.808e-14	-0.91358	7.19699e-13	8.76512e-12	-0.236826	0.00460628	0.0091525	-0.465081	2.64615e-06	1.90928e-05	-1.37866	2.90565e-16	5.41374e-15	0.228255	0.00362449	0.00622398		6.95009	6.82271	6.82681	5.713	5.73767	5.71886	6.01767	5.76596	6.05514	5.47181	5.28007	5.64819
ENSG00000017260	ATP2C1	-0.241251	4.66078e-05	0.000124599	-0.163848	0.00321715	0.0063062	-0.0789628	0.132808	0.182699	-0.156367	0.00583199	0.0161824	-0.320214	1.70498e-06	5.15685e-06	0.0774039	0.129662	0.165718		6.36114	6.37872	6.38086	6.15109	6.12655	6.1235	6.17532	6.23902	6.21831	6.12563	5.96266	6.05235
ENSG00000152234	ATP5F1A	0.132986	0.0131287	0.0220535	-0.00708356	0.888671	0.912042	-0.0490052	0.334927	0.406974	0.0910642	0.0809772	0.146193	0.0839806	0.106438	0.139921	-0.140069	0.00934002	0.0148808		8.42822	8.41869	8.43931	8.53366	8.58558	8.56602	8.38859	8.5177	8.36006	8.52458	8.59872	8.41815
ENSG00000110955	ATP5F1B	0.0241961	0.574239	0.633589	0.161802	0.000810932	0.00178903	0.0977845	0.0299206	0.0487567	-0.0398211	0.358304	0.474084	0.121981	0.00836311	0.0135607	0.137606	0.00330481	0.00572107		8.87233	8.91348	8.90525	8.93491	8.901	8.92824	9.06538	9.09095	9.02071	8.99177	9.06127	9.00532
ENSG00000165629	ATP5F1C	0.188848	0.011152	0.0190226	0.219061	0.00441559	0.00839066	0.0379408	0.583843	0.647198	0.00772768	0.912343	0.940409	0.226789	0.00363843	0.0062901	0.0302131	0.659036	0.704086		6.39271	6.55717	6.49149	6.6198	6.67924	6.71524	6.64643	6.90563	6.56485	6.69719	6.84496	6.60911
ENSG00000099624	ATP5F1D	-0.0584015	0.263042	0.32351	0.130209	0.018307	0.0307438	0.20054	0.00056144	0.00136004	0.0119292	0.818509	0.871478	0.142138	0.0114741	0.0181858	0.18861	0.000926356	0.00176554		6.45647	6.5113	6.5526	6.47601	6.37103	6.50819	6.60865	6.68074	6.63182	6.6101	6.71701	6.63936
ENSG00000124172	ATP5F1E	-0.24969	0.000694575	0.00149849	0.170315	0.0143538	0.0246416	0.134471	0.0504873	0.0776262	-0.285534	0.000194963	0.000859341	-0.115219	0.0958058	0.127277	0.420005	6.08303e-07	1.97407e-06		6.37907	6.54436	6.54696	6.17009	6.26603	6.29748	6.6078	6.75248	6.63932	6.44176	6.50902	6.21321
ENSG00000130770	ATP5IF1	-0.44812	1.63425e-07	6.78288e-07	-0.0872573	0.179528	0.234079	0.299689	8.11578e-05	0.0002354	-0.0611742	0.350722	0.466392	-0.148431	0.0297976	0.0437096	0.360863	5.05926e-06	1.40231e-05		5.98956	6.24495	6.22704	5.73742	5.74846	5.66107	6.04685	6.15915	6.02568	5.99057	6.11935	5.95689
ENSG00000159199	ATP5MC1	-0.0891028	0.1337	0.179012	-0.0415962	0.488311	0.557671	-0.0743305	0.218259	0.281823	-0.121837	0.0546811	0.10608	-0.163433	0.0125021	0.0196714	0.0475066	0.413889	0.467465		5.9083	5.93779	5.94971	5.83114	5.79813	5.90417	5.80843	6.02966	5.84802	5.73921	5.84632	5.74612
ENSG00000135390	ATP5MC2	0.179074	0.00520344	0.00952848	0.1467	0.0204267	0.0339472	0.0417387	0.480038	0.550482	0.0741129	0.220377	0.327129	0.220813	0.0010412	0.00197764	-0.0323742	0.580973	0.63033		6.83786	6.89439	6.92688	6.98593	7.06065	7.15395	7.0975	7.08102	6.92977	7.00332	7.2296	7.10958
ENSG00000154518	ATP5MC3	0.035377	0.461571	0.52582	0.208456	0.000188691	0.000471544	0.154599	0.00299522	0.00619567	-0.0184796	0.700647	0.779851	0.189976	0.000568673	0.0011287	0.173079	0.00101379	0.00191733		6.71291	6.74124	6.73302	6.76936	6.76943	6.75643	6.94751	6.99818	6.87108	6.92438	6.96785	6.8727
ENSG00000169020	ATP5ME	-0.000848557	0.995931	0.99671	0.0949678	0.589121	0.653218	0.427829	0.0102084	0.0186642	0.332012	0.0529438	0.103142	0.42698	0.0181317	0.0276886	0.0958163	0.552501	0.603105		2.43495	2.52279	2.55577	2.5731	2.6597	2.32911	2.16409	3.03216	2.67002	3.06908	2.98436	2.76934
ENSG00000241468	ATP5MF	-0.154246	0.0607192	0.088349	0.0824833	0.315452	0.383765	0.0729115	0.373121	0.445975	-0.163818	0.0575314	0.110469	-0.081335	0.342194	0.398911	0.23673	0.00488964	0.00820387		4.8568	4.85187	4.97027	4.75804	4.77584	4.7122	4.76922	5.16003	5.03264	4.91028	4.80176	4.74001
ENSG00000167283	ATP5MG	0.253893	0.0193415	0.0313342	0.0211807	0.850828	0.882259	0.114034	0.248629	0.315125	0.346746	0.00329752	0.00996183	0.367927	0.00222064	0.00398322	-0.232712	0.0287256	0.0418827		3.42042	3.51721	3.22666	3.50707	3.5715	3.76653	3.49469	3.32026	3.34912	3.6845	3.80256	3.73982
ENSG00000156411	ATP5MJ	-0.0449218	0.516693	0.579232	0.0697696	0.334337	0.403902	-0.0365562	0.605821	0.667974	-0.151248	0.0471398	0.0935632	-0.081478	0.279907	0.333407	0.114691	0.0986249	0.129388		4.88024	4.94184	4.86309	4.85987	4.85587	4.83167	4.85778	5.13108	4.91642	4.83615	4.86752	4.74903
ENSG00000173915	ATP5MK	0.0723706	0.297917	0.360755	0.2059	0.0066822	0.0122469	0.0269105	0.695098	0.748033	-0.106619	0.137307	0.224261	0.0992811	0.177243	0.221641	0.13353	0.0535326	0.0739576		5.42012	5.64264	5.56896	5.53972	5.66091	5.6633	5.64551	5.90616	5.72791	5.66161	5.74248	5.57054
ENSG00000116459	ATP5PB	0.108383	0.0661345	0.0954364	0.0891546	0.133575	0.180431	-0.0364433	0.524474	0.592783	-0.0172154	0.767284	0.83076	0.0719393	0.227735	0.277066	-0.019228	0.733129	0.770989		6.51253	6.54633	6.53632	6.66939	6.59325	6.66064	6.5829	6.72368	6.56328	6.51656	6.75474	6.56804
ENSG00000167863	ATP5PD	-0.150831	0.044176	0.0661057	0.0389011	0.597762	0.66131	-0.0102316	0.889804	0.912447	-0.199964	0.0128013	0.0314322	-0.161063	0.0432231	0.0615344	0.189732	0.0120268	0.0188241		5.48779	5.60704	5.59243	5.46936	5.37222	5.41414	5.56186	5.81808	5.46123	5.37415	5.5384	5.347
ENSG00000154723	ATP5PF	0.254108	0.00342327	0.00650792	0.200576	0.0234918	0.0384521	-0.0916841	0.248729	0.315189	-0.0381524	0.646601	0.736751	0.162424	0.0684703	0.0936746	-0.0535317	0.483544	0.536293		4.29017	4.54245	4.27057	4.56191	4.6153	4.66416	4.51703	4.70776	4.48157	4.51491	4.5843	4.49374
ENSG00000241837	ATP5PO	0.00999136	0.938405	0.951036	0.059729	0.664036	0.720585	0.13925	0.281072	0.349905	0.0895119	0.511445	0.621058	0.149241	0.286768	0.34022	0.0497377	0.694219	0.735718		2.77212	2.45697	2.56697	2.68303	2.60374	2.51786	2.62073	2.83736	2.509	2.64171	2.82323	2.76934
ENSG00000071553	ATP6AP1	-0.0860095	0.127986	0.172282	0.353759	8.41351e-07	3.26145e-06	0.451099	1.06722e-08	7.17795e-08	0.0113303	0.836464	0.88427	0.365089	5.40241e-07	1.76721e-06	0.439768	1.58065e-08	6.62051e-08		7.3911	7.34518	7.315	7.33902	7.23808	7.21471	7.78278	7.58322	7.74111	7.7341	7.62482	7.77778
ENSG00000182220	ATP6AP2	-0.400236	4.61401e-07	1.77997e-06	0.176507	0.00639371	0.011767	0.280329	8.94316e-05	0.000257848	-0.296414	4.22796e-05	0.00022634	-0.119907	0.0593703	0.0822712	0.576743	4.29457e-10	2.41841e-09		6.88013	6.81288	6.79325	6.55838	6.29503	6.43265	7.07182	6.99672	6.94195	6.63295	6.80835	6.69648
ENSG00000033627	ATP6V0A1	0.218388	0.00470563	0.00868398	0.740394	9.21895e-11	7.44495e-10	0.222686	0.00280212	0.00583205	-0.29932	0.000142896	0.000655111	0.441074	2.62078e-06	7.67818e-06	0.522006	1.42415e-08	6.01422e-08		4.87247	4.9657	4.98077	5.12824	5.13785	5.22391	5.68477	5.65571	5.71234	5.53511	5.1948	5.36864
ENSG00000185344	ATP6V0A2	0.1691	0.0495826	0.0734727	0.527872	1.0677e-06	4.04097e-06	0.149761	0.0719811	0.10654	-0.209011	0.0155748	0.0369934	0.318861	0.00109473	0.00207316	0.358772	7.07429e-05	0.000161467		4.86466	4.60836	4.50981	4.80013	4.76099	4.8552	5.2293	5.13374	5.12745	5.0597	4.73285	4.99652
ENSG00000117410	ATP6V0B	0.347947	6.84037e-07	2.56014e-06	0.432333	2.14356e-08	1.10546e-07	0.16794	0.00310032	0.0063955	0.083554	0.122815	0.204453	0.515887	8.18081e-10	4.33277e-09	0.084386	0.11028	0.143119		5.93652	5.95577	6.06079	6.42234	6.31912	6.27512	6.41793	6.46464	6.38555	6.50977	6.52075	6.48763
ENSG00000159720	ATP6V0D1	0.187296	0.000525237	0.00115735	0.443133	1.09823e-09	7.1831e-09	0.434948	9.40625e-10	8.22967e-09	0.179111	0.000701656	0.00263765	0.622244	8.87401e-13	8.06156e-12	0.255837	8.66227e-06	2.30179e-05		6.78401	6.67855	6.75215	6.92402	6.90825	6.94231	7.19931	7.18903	7.15372	7.40239	7.29594	7.3736
ENSG00000113732	ATP6V0E1	0.152353	0.0221386	0.0353907	0.327037	2.22786e-05	6.58721e-05	0.180345	0.00720403	0.0136509	0.00566121	0.928282	0.951475	0.332698	1.98602e-05	5.07608e-05	0.174684	0.00842047	0.0135439		6.5225	6.59782	6.66952	6.75433	6.77261	6.73281	6.93128	7.09607	6.76397	6.89011	7.01006	6.91074
ENSG00000171130	ATP6V0E2	0.643295	1.34073e-07	5.6638e-07	0.474816	3.62862e-05	0.000103467	0.344468	0.000122322	0.000340672	0.512946	1.6988e-06	1.28971e-05	0.987762	5.64777e-11	3.65293e-10	-0.168478	0.0460878	0.064536		3.6099	3.74801	3.66208	4.30766	4.19689	4.44132	4.11868	4.284	4.06218	4.67537	4.68153	4.62703
ENSG00000114573	ATP6V1A	0.300684	3.19238e-05	8.82367e-05	0.71167	7.22561e-12	7.16552e-11	0.479497	4.3681e-09	3.28313e-08	0.0685109	0.22676	0.334662	0.780181	1.17091e-12	1.04081e-11	0.410986	6.2527e-08	2.38198e-07		5.16737	5.08761	5.14851	5.47548	5.45362	5.37805	5.76482	5.86998	5.89766	5.86704	5.93882	5.93991
ENSG00000147416	ATP6V1B2	-0.260823	1.30338e-05	3.86186e-05	0.110231	0.0317692	0.0503773	0.200832	0.000352253	0.000890196	-0.170222	0.00180031	0.00591933	-0.0599909	0.234123	0.284163	0.371055	3.9525e-08	1.54668e-07		7.10233	7.01007	7.00098	6.84285	6.74647	6.73862	7.09629	7.17749	7.16468	6.93773	7.00067	6.99284
ENSG00000155097	ATP6V1C1	0.162032	0.0253992	0.0400728	-0.573769	1.24933e-07	5.62879e-07	-0.879133	2.55381e-11	3.25585e-10	-0.143333	0.115846	0.195444	-0.717102	5.1409e-09	2.33725e-08	-0.735801	3.30956e-10	1.89966e-09		4.91091	4.75592	4.81694	5.00453	4.95425	4.99769	4.17951	4.31709	4.26201	4.18021	4.25981	3.93704
ENSG00000100554	ATP6V1D	-0.112758	0.098344	0.136175	0.245888	0.00100257	0.00217103	0.146904	0.0351814	0.0563043	-0.211742	0.00379761	0.011221	0.0341459	0.621318	0.669096	0.358646	7.19675e-06	1.93674e-05		5.84817	5.72008	5.88073	5.60821	5.8249	5.67986	6.08403	6.14605	5.97084	5.92055	5.89894	5.74913
ENSG00000131100	ATP6V1E1	0.238899	0.000653554	0.00141668	0.508844	1.38604e-08	7.40457e-08	0.250866	0.000267714	0.000693391	-0.0190791	0.752918	0.820479	0.489765	3.54016e-08	1.41651e-07	0.269945	9.74734e-05	0.000217476		5.65563	5.81837	5.87398	6.06334	5.99134	6.04127	6.25791	6.36643	6.282	6.25319	6.41789	6.2023
ENSG00000250565	ATP6V1E2	-1.15008	4.48842e-07	1.73518e-06	-1.09074	3.74642e-06	1.27436e-05	-0.285838	0.209243	0.271221	-0.34518	0.151221	0.242165	-1.43592	2.865e-07	9.84219e-07	0.059342	0.770318	0.802399		2.63189	2.53878	2.54449	1.68622	1.61988	1.06933	1.30321	1.79342	1.4295	1.36897	0.832686	1.15906
ENSG00000128524	ATP6V1F	0.158496	0.0407633	0.0614498	0.359487	6.14085e-05	0.000167883	0.0594097	0.417558	0.489525	-0.141581	0.0655992	0.122705	0.217906	0.00910035	0.0146706	0.200991	0.00794798	0.0128404		5.28031	5.15661	5.37877	5.43677	5.32973	5.5465	5.61025	5.73481	5.57982	5.43999	5.6811	5.42417
ENSG00000136888	ATP6V1G1	-0.0236222	0.67492	0.725111	0.756091	2.9876e-13	3.96693e-12	0.710054	7.33444e-13	1.34307e-11	-0.0696591	0.200724	0.303742	0.686432	3.23536e-12	2.66662e-11	0.779713	6.87124e-14	8.33667e-13		6.20904	6.25103	6.24893	6.22474	6.19443	6.22407	6.93128	7.12839	6.92486	6.90831	6.99017	6.88162
ENSG00000213760	ATP6V1G2	0.0184342	0.929924	0.943712	0.518834	0.0188738	0.0316168	0.560667	0.00691001	0.01316	0.060267	0.753533	0.82094	0.579101	0.0104081	0.0166114	0.5004	0.0133123	0.0206817		1.26427	1.51783	1.36843	1.70719	0.964642	1.60166	2.04843	1.79342	1.83692	2.05062	1.90007	1.88239
ENSG00000047249	ATP6V1H	-0.278406	5.84646e-05	0.00015335	0.122983	0.0444549	0.0679755	0.294249	3.18394e-05	0.000100802	-0.107139	0.0793861	0.14397	0.0158436	0.793818	0.82649	0.401389	1.72432e-07	6.13261e-07		5.24163	5.29254	5.29035	5.00664	4.93548	5.05807	5.41198	5.4366	5.35771	5.29334	5.27662	5.30477
ENSG00000165240	ATP7A	0.00219059	0.979619	0.983383	0.0953459	0.294553	0.361449	-0.0585209	0.507742	0.576672	-0.151676	0.108518	0.185278	-0.0563303	0.551073	0.603192	0.0931554	0.270224	0.320446		3.84244	3.91664	3.82482	3.82264	3.7625	3.992	3.98351	3.87163	3.9936	3.76662	3.80256	3.83898
ENSG00000123191	ATP7B	-0.215313	0.212405	0.268098	0.176284	0.309392	0.377199	0.770622	4.22421e-05	0.000130446	0.379025	0.0239456	0.053194	0.555309	0.00236345	0.00422162	0.391597	0.0230747	0.0343039		1.81119	2.09532	1.76824	1.57654	1.8932	1.54492	1.87822	2.16978	2.12035	2.47026	2.33148	2.43833
ENSG00000132932	ATP8A2	-0.491232	0.0204108	0.032904	-0.391278	0.0733403	0.106158	-1.03255	0.000572568	0.00138333	-1.1325	0.000301333	0.0012596	-1.52378	4.46164e-06	1.25708e-05	0.0999537	0.637224	0.683865		1.40017	1.58099	1.3426	0.649886	1.13224	1.06933	0.963374	1.20414	1.01536	-0.0452743	-0.231421	0.156868
ENSG00000081923	ATP8B1	-1.36759	4.85973e-12	4.38988e-11	0.22549	0.023008	0.037747	1.6618	3.67284e-14	9.81468e-13	0.0687258	0.451774	0.56549	0.294216	0.00452439	0.00768473	1.59308	7.68088e-14	9.23148e-13		3.7179	3.89194	4.04496	2.59577	2.54553	2.53738	4.17492	4.1592	4.07994	4.119	4.10482	4.35478
ENSG00000143515	ATP8B2	-0.260185	7.99938e-05	0.000204335	0.685143	1.73477e-12	1.94952e-11	0.883791	4.19947e-15	1.58564e-13	-0.061537	0.245499	0.355876	0.623606	1.79878e-11	1.28916e-10	0.945328	6.19454e-16	1.28301e-14		5.84222	5.99543	5.86267	5.68685	5.63323	5.6055	6.59326	6.54166	6.6167	6.58283	6.47326	6.50372
ENSG00000130270	ATP8B3	-1.19735	1.35291e-06	4.79038e-06	-1.58781	2.3885e-07	1.01909e-06	-0.224604	0.365508	0.437898	0.165856	0.549588	0.655007	-1.42196	1.33677e-06	4.11117e-06	-0.39046	0.123171	0.158182		2.73832	2.67529	2.84043	1.15619	2.05497	1.5058	0.682211	1.46259	1.48384	1.66656	1.38807	1.04641
ENSG00000054793	ATP9A	-0.425087	0.000110039	0.000273974	-0.848513	3.45385e-08	1.7142e-07	-1.02538	1.92301e-08	1.21553e-07	-0.601955	0.000213618	0.000931304	-1.45047	2.28844e-11	1.6068e-10	-0.423426	0.000567159	0.00111584		3.57202	3.81522	3.76774	3.2093	3.37935	3.33035	2.87952	2.79772	2.97521	2.35363	2.33148	2.21331
ENSG00000166377	ATP9B	0.0240445	0.809867	0.843681	0.289121	0.00850057	0.0152626	0.197622	0.0528111	0.0808301	-0.0674543	0.504965	0.614699	0.221667	0.0434321	0.0618182	0.265076	0.00927353	0.0147859		4.35294	4.25355	3.86619	4.18222	4.19373	4.0577	4.55284	4.26474	4.38848	4.32663	4.38057	4.32289
ENSG00000123472	ATPAF1	-0.219877	0.00702852	0.012509	-0.0927784	0.244644	0.307517	0.1241	0.118885	0.165639	-0.0029984	0.970301	0.980566	-0.0957768	0.240366	0.290885	0.127099	0.102608	0.134073		4.92975	4.98918	4.91	4.7043	4.71331	4.74616	4.84916	4.99747	4.72099	4.98079	4.87668	4.68462
ENSG00000171953	ATPAF2	-0.158208	0.151822	0.199848	0.0963267	0.389709	0.459972	-0.146881	0.213919	0.276834	-0.401416	0.00223071	0.00710982	-0.30509	0.0178469	0.0272732	0.254535	0.0220449	0.032922		3.87391	3.58039	3.60891	3.53666	3.46035	3.54329	3.75048	3.90311	3.66357	3.10561	3.43219	3.59381
ENSG00000150756	ATPSCKMT	-0.131115	0.203398	0.258668	-0.227072	0.0468725	0.0711969	-0.0420515	0.690826	0.744262	0.0539053	0.635879	0.728453	-0.173167	0.128613	0.166019	-0.0959568	0.359789	0.412773		3.68279	3.98828	3.84335	3.81783	3.55192	3.79519	3.62152	3.79316	3.4819	3.64162	3.84981	3.60047
ENSG00000175054	ATR	-0.209035	0.00843933	0.0147651	-0.13271	0.0963736	0.135158	-0.0158834	0.837157	0.869491	-0.0922085	0.259885	0.372188	-0.224918	0.00901475	0.0145418	0.0763251	0.31026	0.362216		4.59878	4.62344	4.78134	4.44818	4.5328	4.43872	4.60153	4.40327	4.6245	4.43105	4.52148	4.44272
ENSG00000138085	ATRAID	-0.109673	0.0796227	0.112715	-0.0524895	0.408192	0.478598	0.00138006	0.982267	0.986429	-0.0558031	0.389875	0.505767	-0.108293	0.103399	0.136276	0.0571832	0.347357	0.399872		5.32938	5.29254	5.44398	5.3037	5.28001	5.18265	5.23813	5.36607	5.33017	5.27542	5.22379	5.25494
ENSG00000164053	ATRIP	-0.733232	2.31656e-07	9.36279e-07	-0.431412	0.000485386	0.00111523	0.103216	0.389161	0.462	-0.198604	0.11161	0.189672	-0.630015	9.9113e-06	2.65185e-05	0.30182	0.0118161	0.0185078		4.48619	4.19923	4.01666	3.5425	3.49666	3.38525	3.60796	3.71728	3.96045	3.59742	3.65074	3.4971
ENSG00000088812	ATRN	-0.352205	1.98561e-06	6.7866e-06	-0.104125	0.0846822	0.120692	0.101262	0.0961138	0.137718	-0.146818	0.0199931	0.0457229	-0.250943	0.000259691	0.000548218	0.24808	0.000213158	0.000449493		6.83086	6.82841	6.76618	6.52112	6.40894	6.43786	6.79886	6.5546	6.7488	6.50721	6.51196	6.64179
ENSG00000107518	ATRNL1	-1.17361	3.45808e-11	2.67291e-10	-0.823584	5.33356e-08	2.55404e-07	0.0981183	0.448134	0.51967	-0.251907	0.0622495	0.117643	-1.07549	1.86547e-09	9.22286e-09	0.350026	0.0065481	0.0107456		4.1558	3.85409	4.04896	2.84316	2.91094	2.80239	3.0192	3.41937	3.17837	2.86052	2.89707	3.06756
ENSG00000085224	ATRX	0.355264	1.09885e-05	3.29783e-05	-0.153091	0.0340054	0.0535058	-0.372108	6.31482e-06	2.30744e-05	0.136246	0.0585637	0.112117	-0.0168445	0.807882	0.839086	-0.508354	3.55867e-08	1.40503e-07		6.25757	6.2004	6.34554	6.53071	6.61287	6.73228	6.03676	6.04102	6.26755	6.1433	6.33064	6.30687
ENSG00000124788	ATXN1	-0.064562	0.331621	0.395081	0.189042	0.00858769	0.0153996	-0.0508931	0.453769	0.525065	-0.304497	0.000140312	0.000646508	-0.115455	0.110386	0.144695	0.253604	0.000478099	0.000950554		5.44652	5.42107	5.42565	5.22955	5.45494	5.40221	5.58107	5.52626	5.73632	5.3032	5.26272	5.36277
ENSG00000130638	ATXN10	-0.0740103	0.150991	0.198979	-0.0894564	0.0908535	0.128472	-0.144024	0.00892122	0.0165608	-0.128578	0.019889	0.0455338	-0.218035	0.000283345	0.000594366	-0.0154461	0.75945	0.793101		6.73128	6.8276	6.81277	6.74358	6.6565	6.75643	6.72858	6.74381	6.64007	6.56655	6.64248	6.52665
ENSG00000224470	ATXN1L	-0.0251338	0.689391	0.737933	-0.548354	1.81002e-08	9.44873e-08	-0.580671	5.813e-09	4.20802e-08	-0.0574505	0.438636	0.553484	-0.605805	4.91939e-09	2.24485e-08	-0.52322	2.22069e-08	9.08141e-08		5.88146	5.74615	5.76397	5.81191	5.8249	5.66884	5.30685	5.10695	5.30586	5.16727	5.08849	5.27591
ENSG00000204842	ATXN2	-0.137376	0.0201513	0.0325061	0.0281867	0.623592	0.684855	0.0960721	0.0999032	0.142449	-0.069491	0.238523	0.347892	-0.0413043	0.484407	0.539776	0.165563	0.00563666	0.00938222		5.69361	5.63707	5.60877	5.49972	5.4888	5.5271	5.69282	5.62206	5.69228	5.64775	5.48253	5.63851
ENSG00000168488	ATXN2L	-0.135699	0.0193656	0.0313653	0.0997099	0.0797981	0.114508	0.342979	1.18475e-06	5.06337e-06	0.10757	0.0592137	0.113125	0.20728	0.000857191	0.0016477	0.235409	0.000189194	0.000402273		7.16807	7.18161	7.10352	6.98968	6.9819	7.07097	7.33455	7.14889	7.26314	7.39134	7.24383	7.42473
ENSG00000066427	ATXN3	0.479158	0.000129895	0.000318944	-0.118463	0.338847	0.408557	-0.31794	0.00543575	0.0106112	0.279682	0.0280651	0.0606813	0.161218	0.187236	0.232655	-0.597622	8.47195e-06	2.25449e-05		3.62847	3.5881	3.55371	3.84647	3.98324	4.32255	3.37175	3.52835	3.50179	3.76662	3.82165	3.67183
ENSG00000163635	ATXN7	-0.0372864	0.622195	0.678489	-0.0602899	0.453226	0.523488	-0.00248997	0.974219	0.979884	0.0205136	0.801166	0.856863	-0.0397763	0.625909	0.673473	-0.0230036	0.760798	0.794114		4.91469	4.65313	4.67671	4.67798	4.71331	4.69709	4.69744	4.63838	4.68084	4.54846	4.71254	4.83067
ENSG00000146776	ATXN7L1	0.404542	0.00672328	0.0120294	0.108269	0.48362	0.553202	0.259332	0.0436915	0.0683096	0.555605	0.000491093	0.00192717	0.663874	9.41606e-05	0.000214001	-0.296273	0.0344533	0.0494618		2.07763	2.17936	2.04937	2.5731	2.5942	2.34027	2.16409	2.16978	2.26703	2.80608	2.72527	2.70894
ENSG00000162650	ATXN7L2	0.31228	0.00367227	0.00692779	0.332293	0.00345301	0.00672323	0.304297	0.00203875	0.00435877	0.284284	0.00586585	0.0162526	0.616577	2.26926e-06	6.7144e-06	0.0200133	0.826288	0.851395		3.18978	3.12007	3.19814	3.50707	3.51194	3.43295	3.43453	3.59154	3.48856	3.80043	3.64002	3.85579
ENSG00000087152	ATXN7L3	0.1666	0.00667714	0.0119552	-0.120265	0.0481555	0.0729543	-0.183732	0.00335314	0.00686613	0.103133	0.088808	0.157444	-0.017132	0.771121	0.805612	-0.286865	2.87741e-05	7.00205e-05		6.78401	6.67222	6.75521	6.94679	6.86477	6.8991	6.68325	6.53966	6.62352	6.85031	6.59751	6.68946
ENSG00000253719	ATXN7L3B	0.378578	2.36661e-08	1.14269e-07	0.017867	0.720446	0.770016	-0.347623	1.18504e-07	6.20899e-07	0.0130878	0.79399	0.851943	0.0309547	0.541304	0.593871	-0.360711	4.84861e-08	1.87499e-07		6.2724	6.28462	6.27561	6.70371	6.63048	6.63538	6.31325	6.27916	6.29346	6.36663	6.27806	6.27389
ENSG00000148090	AUH	0.078975	0.549786	0.610033	-0.546146	0.00160853	0.00335602	-0.678117	0.000144132	0.000395304	-0.0529961	0.762006	0.826793	-0.599142	0.00105689	0.00200537	-0.625121	0.000197986	0.000419158		2.86901	3.02106	2.80305	2.8713	3.06394	2.95538	2.41819	2.71501	1.99497	2.19319	2.19175	2.4678
ENSG00000127423	AUNIP	-0.682798	7.18237e-05	0.00018509	-1.19939	3.20378e-07	1.34058e-06	-0.953963	7.43916e-05	0.000217301	-0.437373	0.062998	0.118689	-1.63676	1.3254e-08	5.62691e-08	-0.51659	0.00753041	0.0122104		2.5946	2.47371	2.52166	2.07299	1.84574	1.69155	1.19858	1.496	1.37302	1.03206	0.587113	1.04641
ENSG00000115307	AUP1	0.319128	9.99204e-07	3.63037e-06	-0.0062727	0.90289	0.923156	-0.168507	0.00231339	0.00488463	0.156894	0.00482858	0.0138423	0.150621	0.00673781	0.0111196	-0.325401	6.722e-07	2.16022e-06		6.93711	6.90677	6.86303	7.24311	7.22925	7.18716	6.89058	6.95753	6.83821	7.12673	6.95602	7.05785
ENSG00000087586	AURKA	-2.82709	1.75289e-25	6.41056e-23	-3.14099	8.09919e-25	6.47935e-22	-0.400911	0.000134294	0.000370466	-0.0870138	0.382164	0.497934	-3.228	1.58952e-24	4.7316e-22	-0.313897	0.00111974	0.00209787		6.94361	6.91905	6.94201	4.17847	4.12913	4.04412	3.88018	3.62213	3.8766	3.78362	3.79292	3.59381
ENSG00000175756	AURKAIP1	-0.313588	1.22699e-06	4.37479e-06	0.00297467	0.952907	0.962077	0.393493	2.55124e-08	1.56398e-07	0.0769301	0.13554	0.221799	0.0799048	0.1236	0.160145	0.316563	9.68066e-07	3.01931e-06		6.89937	6.93877	7.01023	6.6526	6.61818	6.64554	6.95087	7.03558	6.88187	6.99483	7.08307	7.02416
ENSG00000178999	AURKB	-2.19309	3.81109e-22	3.61348e-20	-3.22582	8.26838e-23	1.735e-20	-1.32767	9.09548e-12	1.29791e-10	-0.294937	0.0319724	0.0674545	-3.52076	2.36632e-22	2.45997e-20	-1.03274	1.63782e-10	1.00547e-09		6.50753	6.58247	6.4315	4.35825	4.43731	4.16201	3.34749	3.3109	3.21899	3.04107	2.80416	3.06756
ENSG00000158321	AUTS2	0.151974	0.0195567	0.0316507	-0.324017	5.69646e-05	0.000156536	-0.328636	2.20058e-05	7.21133e-05	0.147355	0.0434326	0.0874664	-0.176662	0.014491	0.0225321	-0.475991	6.346e-08	2.41465e-07		5.26852	5.21003	5.19616	5.40824	5.34545	5.36718	4.91118	4.75338	5.00736	5.04332	4.98647	5.08473
ENSG00000169857	AVEN	-0.320488	6.66878e-06	2.08501e-05	-0.150485	0.016007	0.0272171	0.0854924	0.157666	0.21201	-0.0845101	0.172892	0.270045	-0.234995	0.000600625	0.00118697	0.170003	0.00624287	0.0102868		5.48014	5.60704	5.62627	5.24576	5.24386	5.28582	5.45993	5.38403	5.43733	5.34962	5.41187	5.29041
ENSG00000135407	AVIL	1.16468	1.44922e-06	5.10878e-06	0.306875	0.167403	0.220426	-0.419114	0.0138451	0.0245921	0.438696	0.0312981	0.0662174	0.745571	0.00134755	0.00251181	-0.85781	3.18206e-05	7.69079e-05		1.11422	1.6415	1.58214	2.58448	2.85611	2.42657	1.6056	1.8971	1.83692	2.38368	2.33148	1.94658
ENSG00000105778	AVL9	-0.428573	4.12877e-07	1.60633e-06	-0.201953	0.00461072	0.00872519	-0.205418	0.00688966	0.0131329	-0.432038	2.33441e-06	1.71137e-05	-0.633991	2.41075e-09	1.16324e-08	0.22662	0.00160107	0.00292684		5.40404	5.53111	5.51362	5.05243	5.01986	5.10953	5.2469	5.38849	5.23633	4.93078	4.68675	4.89173
ENSG00000119986	AVPI1	-0.106159	0.258276	0.318368	-0.0271034	0.781338	0.8228	0.168814	0.0790018	0.11574	0.0897587	0.36365	0.479473	0.0626553	0.526807	0.580303	0.0790556	0.39391	0.447347		4.09032	3.96479	4.01258	4.03242	3.72801	3.992	3.83435	4.13289	4.01683	4.11004	4.07331	4.05335
ENSG00000103126	AXIN1	0.0671829	0.243906	0.302842	0.131106	0.03322	0.052444	0.144769	0.0150088	0.0264436	0.0808457	0.171184	0.267868	0.211952	0.00133677	0.00249314	0.0639233	0.254782	0.303934		5.37683	5.30428	5.36441	5.43677	5.36242	5.44935	5.53883	5.48108	5.42176	5.58931	5.55845	5.53096
ENSG00000168646	AXIN2	1.38076	5.74722e-08	2.5903e-07	0.0468477	0.835429	0.869177	-0.591923	0.000714229	0.00168986	0.741989	0.00105265	0.00374483	0.788837	0.000719432	0.00140014	-1.33391	6.48607e-08	2.46501e-07		0.946736	1.19342	1.36843	2.36454	2.57493	2.69347	1.19858	0.986313	1.51027	2.01266	2.03703	1.88239
ENSG00000167601	AXL	-2.81888	4.29967e-26	2.29316e-23	-0.173814	0.00536655	0.0100134	1.2382	5.09294e-17	3.76818e-15	-1.40687	6.66467e-19	1.92704e-16	-1.58068	3.86318e-20	1.93917e-18	2.64507	2.12703e-25	1.60153e-22		8.90197	8.86137	8.84603	6.13763	5.99225	6.03183	8.75943	8.56619	8.76066	7.3076	7.15255	7.3934
ENSG00000163512	AZI2	-0.0548281	0.597637	0.65545	0.267336	0.016686	0.02827	0.210668	0.0461668	0.0717416	-0.111496	0.285729	0.399971	0.15584	0.160058	0.202246	0.322164	0.00269193	0.00474283		3.68279	3.78871	3.85253	3.58277	3.7016	3.89695	4.16106	3.97596	4.02143	3.85508	4.22439	3.85579
ENSG00000155096	AZIN1	-0.231317	2.55045e-05	7.16747e-05	0.0866521	0.0668135	0.0976939	0.0122377	0.790969	0.831164	-0.305732	5.16686e-07	4.43864e-06	-0.219079	7.04339e-05	0.000163503	0.317969	1.75357e-07	6.2332e-07		7.04473	7.10914	7.07685	6.87274	6.83672	6.83052	7.16211	7.13238	7.19656	6.81972	6.89425	6.86719
ENSG00000142920	AZIN2	1.45215	1.21494e-15	2.1811e-14	1.37355	1.00587e-14	1.81341e-13	-0.295572	0.000164803	0.000446546	-0.216967	0.00500139	0.0142547	1.15658	9.89308e-13	8.90517e-12	-0.0786048	0.225885	0.27305		3.57202	3.50097	3.49631	4.95498	4.90494	5.02906	4.86349	4.88847	4.90153	4.61013	4.82086	4.62703
ENSG00000166710	B2M	0.193892	0.000776822	0.00166363	-0.012152	0.812996	0.850192	-0.0655367	0.208525	0.27051	0.140508	0.0104929	0.0266399	0.128356	0.0182576	0.0278476	-0.206044	0.000416802	0.000837005		9.25857	9.33217	9.36466	9.48646	9.47842	9.57286	9.30301	9.39981	9.21722	9.40502	9.52254	9.41462
ENSG00000162885	B3GALNT2	0.0994033	0.235124	0.293417	-0.295759	0.00330181	0.00645831	-0.528229	3.80697e-06	1.45244e-05	-0.133067	0.189218	0.290268	-0.428826	0.000139533	0.000308254	-0.395163	9.18491e-05	0.00020568		4.69442	4.40958	4.45361	4.59041	4.50507	4.7122	4.29397	4.03966	4.27363	4.09195	3.94863	4.14283
ENSG00000162630	B3GALT2	0.218959	0.000209312	0.000495322	-0.0685217	0.199962	0.257264	-0.707583	5.19163e-13	9.96295e-12	-0.420102	3.72314e-08	4.31668e-07	-0.488624	2.26394e-09	1.09892e-08	-0.287481	5.99226e-06	1.64277e-05		6.6162	6.64846	6.62937	6.85641	6.78629	6.90897	6.57509	6.61287	6.50534	6.11223	6.24839	6.0931
ENSG00000183778	B3GALT5	0.602923	0.00857011	0.0149717	-0.17383	0.492551	0.561862	-0.238872	0.252462	0.319131	0.537882	0.0362624	0.0752283	0.364052	0.136279	0.174804	-0.776754	0.00154613	0.00283044		1.6387	0.878468	0.813444	1.59915	1.82957	1.48584	0.733043	0.938504	0.977976	1.61683	1.1671	1.32923
ENSG00000176022	B3GALT6	-0.0190878	0.710472	0.756827	-0.519097	6.2331e-10	4.27794e-09	-0.599165	3.35766e-11	4.18075e-10	-0.0991559	0.0944135	0.165615	-0.618253	2.96016e-11	2.02188e-10	-0.500009	7.70691e-10	4.11378e-09		6.41695	6.41058	6.30767	6.4104	6.29503	6.36392	5.88769	5.79478	5.8813	5.71725	5.78443	5.77734
ENSG00000214654	B3GALT9	-1.09205	0.00011874	0.000293639	-0.396347	0.0993759	0.138688	-0.128338	0.656417	0.714893	-0.824041	0.0064931	0.0177135	-1.22039	0.000119704	0.000267496	0.695704	0.0101422	0.016059		1.06052	1.19342	1.26223	0.309443	0.251301	-0.0486024	0.682211	0.986313	0.775001	-0.308056	0.587113	0.0043769
ENSG00000149541	B3GAT3	0.0486699	0.415975	0.480897	-0.215871	0.00182466	0.00375856	-0.276662	0.000117936	0.000330252	-0.012121	0.851099	0.895158	-0.227992	0.00134174	0.00250172	-0.264541	0.000154166	0.000332321		5.99136	5.91652	5.80828	6.04904	5.87894	5.91634	5.73863	5.6976	5.61373	5.68443	5.59774	5.70651
ENSG00000187676	B3GLCT	-0.466345	0.0013959	0.00286154	-0.26972	0.0588326	0.0872457	-0.0081217	0.955801	0.965531	-0.204746	0.186523	0.287125	-0.474467	0.00335121	0.00583136	0.196625	0.156855	0.196896		2.9598	2.70394	2.98933	2.62911	2.4107	2.2951	2.63417	2.53383	2.69327	2.48419	2.13184	2.53892
ENSG00000170340	B3GNT2	0.823305	3.93835e-07	1.53785e-06	0.520476	0.00055304	0.00125624	0.00912362	0.92973	0.944787	0.311953	0.0114678	0.0286863	0.832429	8.77878e-07	2.77933e-06	-0.30283	0.00837311	0.0134778		2.4559	2.5546	2.83118	3.32913	3.47082	3.5767	3.23736	3.21383	3.05815	3.49789	3.57402	3.38575
ENSG00000176597	B3GNT5	-1.33282	9.3867e-17	2.12655e-15	-0.875325	1.50637e-12	1.72003e-11	-0.337393	0.000589168	0.00142075	-0.794891	1.35312e-09	2.25907e-08	-1.67022	2.63859e-17	6.23135e-16	0.457498	1.69264e-06	5.07397e-06		5.8141	5.76837	5.82819	4.56191	4.34361	4.52927	4.88613	5.03205	4.88648	4.07363	3.9998	4.2944
ENSG00000237172	B3GNT9	-0.756072	2.18511e-10	1.47986e-09	-0.0693676	0.354244	0.424403	0.587783	4.17286e-08	2.42895e-07	-0.0989217	0.199302	0.302187	-0.168289	0.0342226	0.0496373	0.686705	1.45974e-09	7.37651e-09		6.39949	6.26071	6.21018	5.68553	5.44037	5.47236	6.34321	6.10604	6.18998	6.09984	5.94971	6.26027
ENSG00000175711	B3GNTL1	-0.306968	0.028544	0.0445768	-0.563642	0.000914188	0.00199823	-0.117149	0.426771	0.498691	0.139525	0.395918	0.511791	-0.424118	0.00863464	0.0139726	-0.256674	0.0912925	0.120568		2.85331	2.91475	2.67439	2.58448	2.34395	2.56618	2.18249	2.26976	2.26703	2.10575	2.66314	2.4823
ENSG00000135454	B4GALNT1	-0.413233	0.0668013	0.0962469	-0.831722	0.00250394	0.00501415	-0.286132	0.254801	0.321578	0.132357	0.633487	0.726646	-0.699365	0.00948895	0.0152471	-0.418489	0.0988858	0.129633		1.40017	1.02194	1.36843	1.21593	0.872927	0.597557	0.517994	0.612672	0.317159	0.428303	0.494996	0.836585
ENSG00000139044	B4GALNT3	0.843589	6.89411e-05	0.000178236	0.654717	0.00208171	0.0042396	-1.15779	3.21028e-06	1.24257e-05	-0.968921	8.39775e-05	0.000413746	-0.314204	0.177274	0.221657	-0.188872	0.22646	0.273692		1.99416	1.38256	1.66782	2.61808	2.45354	2.42657	1.96583	2.6571	2.32772	1.24349	1.38807	1.45225
ENSG00000086062	B4GALT1	-0.652539	3.60225e-09	1.99088e-08	-0.58552	3.9458e-08	1.93288e-07	-0.351265	0.00016071	0.000436471	-0.418285	2.25178e-05	0.000129366	-1.0038	1.83147e-12	1.58077e-11	0.0670196	0.385188	0.438726		7.08226	7.10445	7.09485	6.5285	6.39458	6.40701	6.6306	6.22414	6.65643	6.10773	5.94971	6.18355
ENSG00000117411	B4GALT2	-0.834935	1.28485e-15	2.29694e-14	-0.286988	2.67006e-06	9.34046e-06	0.252587	2.50483e-05	8.10052e-05	-0.29536	2.56025e-06	1.85619e-05	-0.582348	6.82719e-12	5.28984e-11	0.547947	1.84976e-11	1.38138e-10		7.44317	7.34972	7.42176	6.64311	6.51071	6.55982	7.11797	7.15805	7.07901	6.85031	6.79755	6.81584
ENSG00000158850	B4GALT3	0.189765	0.0116222	0.0197353	0.597109	6.60871e-09	3.74796e-08	0.529875	1.24008e-08	8.2286e-08	0.122531	0.0695418	0.128707	0.71964	1.84104e-10	1.08998e-09	0.407344	1.05493e-06	3.27109e-06		4.91469	4.64576	4.75221	4.97241	4.89914	4.9853	5.3543	5.42147	5.30586	5.55505	5.40871	5.45392
ENSG00000121578	B4GALT4	-0.587413	1.62934e-07	6.76787e-07	0.271573	0.00181389	0.00373757	0.416278	5.24825e-05	0.000159302	-0.442708	1.19168e-05	7.32638e-05	-0.171135	0.0546626	0.0763564	0.858986	4.71394e-11	3.22149e-10		4.31904	4.44396	4.22183	3.62746	3.80448	3.75823	4.62191	4.5655	4.57841	4.22239	4.04922	4.13366
ENSG00000158470	B4GALT5	0.0332703	0.560501	0.620464	-0.119708	0.0526733	0.0789576	-0.352849	2.85581e-06	1.1213e-05	-0.19987	0.00318727	0.00968131	-0.319579	2.04399e-05	5.21177e-05	-0.152979	0.0119893	0.0187677		5.8698	5.92567	5.85012	5.89193	5.87106	5.97748	5.79504	5.66308	5.8166	5.58769	5.44609	5.6173
ENSG00000027847	B4GALT7	-0.413626	6.9602e-06	2.16818e-05	0.172125	0.0252992	0.0410632	0.374141	3.55514e-05	0.000111424	-0.21161	0.00820338	0.0216815	-0.0394844	0.606645	0.655168	0.585751	1.33707e-08	5.66704e-08		5.25065	5.24214	5.05619	4.72758	4.66628	4.87452	5.41976	5.33179	5.27729	5.09191	5.02815	5.24007
ENSG00000174684	B4GAT1	-0.172681	0.0154528	0.0255352	0.193169	0.00793437	0.0143305	0.366053	8.48739e-06	3.02194e-05	0.000202895	0.997585	0.998834	0.193372	0.00878072	0.0141911	0.36585	6.68591e-06	1.81659e-05		5.68919	5.65553	5.61283	5.62346	5.36242	5.4545	5.9346	5.70298	5.8775	5.8429	5.79654	5.87404
ENSG00000108641	B9D1	-1.24853	5.06483e-10	3.22056e-09	-0.221168	0.067736	0.0988396	0.533845	0.00109908	0.00249834	-0.493518	0.00108931	0.00385172	-0.714686	1.13697e-05	3.01183e-05	1.02736	3.19094e-08	1.27432e-07		3.5624	3.5881	3.46673	2.59577	2.34395	2.00376	3.47988	3.23378	3.21899	2.89223	2.7454	2.79281
ENSG00000123810	B9D2	-0.613103	0.00254005	0.00497339	-0.155065	0.405809	0.476066	0.48521	0.0163371	0.0285365	0.0271724	0.886817	0.921443	-0.127893	0.500605	0.555071	0.458038	0.020266	0.0304931		1.93571	2.02892	2.31142	1.74823	1.50237	1.38168	1.54998	2.21061	2.17092	2.01266	1.97018	2.00803
ENSG00000105393	BABAM1	-0.0742473	0.408738	0.474028	-0.0115999	0.902216	0.922688	0.200008	0.0315636	0.0511345	0.137361	0.151987	0.243179	0.125761	0.190921	0.236721	0.0626475	0.48185	0.534646		3.70045	3.78871	3.55371	3.59407	3.62402	3.56248	3.62824	3.63718	3.69271	3.83347	3.84049	3.71547
ENSG00000158019	BABAM2	-0.10823	0.188099	0.241589	0.1535	0.072576	0.105159	0.100635	0.226452	0.290993	-0.161095	0.0636889	0.119779	-0.00759497	0.930052	0.941936	0.261731	0.00230041	0.00409816		4.17488	4.21922	4.15663	4.0115	4.03705	4.16515	4.27265	4.48874	4.26201	4.15864	4.23154	4.15193
ENSG00000186318	BACE1	-0.407451	6.12071e-06	1.92399e-05	-0.398267	1.45781e-05	4.44179e-05	-0.112112	0.153279	0.206915	-0.121295	0.136077	0.222451	-0.519563	4.17682e-07	1.39046e-06	0.00918326	0.901749	0.916132		6.10679	5.92871	6.08435	5.7026	5.58948	5.61242	5.62041	5.45371	5.82978	5.46304	5.43684	5.64012
ENSG00000156273	BACH1	0.140118	0.0152676	0.0252553	-0.16585	0.00676127	0.0123794	-0.678363	7.69373e-12	1.11529e-10	-0.372394	1.39292e-06	1.08034e-05	-0.538244	1.86269e-09	9.21271e-09	-0.305968	6.64197e-06	1.80504e-05		6.22132	6.25225	6.16208	6.2419	6.38838	6.41363	6.09501	6.06627	5.9744	5.6431	5.68371	5.69254
ENSG00000002330	BAD	-0.810213	5.72568e-05	0.000150614	-0.159077	0.337104	0.4068	0.27269	0.152802	0.206402	-0.378446	0.0457091	0.091105	-0.537523	0.00592336	0.00988771	0.651136	0.000721102	0.00139533		2.51698	2.77319	2.91242	2.32439	1.79667	1.85608	2.35469	2.96216	2.56048	2.03176	2.35787	2.37754
ENSG00000107262	BAG1	0.310324	8.34745e-06	2.55983e-05	0.0989838	0.101018	0.140669	0.139493	0.0159183	0.0278734	0.350833	1.59509e-06	1.22033e-05	0.449817	3.21652e-08	1.29348e-07	-0.211341	0.000691363	0.00134184		5.82219	5.68637	5.75666	6.06639	6.11742	6.00491	5.80695	5.95353	5.80197	6.18336	6.23599	6.19351
ENSG00000112208	BAG2	0.318504	2.48743e-05	6.99914e-05	-0.260023	0.000762583	0.00169198	-0.015808	0.795025	0.834616	0.562719	7.34088e-09	1.02804e-07	0.302696	8.93584e-05	0.000203775	-0.578527	1.72529e-09	8.58953e-09		5.30938	5.30895	5.3628	5.62346	5.65862	5.66219	5.03535	5.15742	5.03036	5.51996	5.79413	5.63039
ENSG00000151929	BAG3	-0.209493	0.00169426	0.00342383	-0.372633	2.1359e-06	7.61333e-06	-0.335348	1.18517e-05	4.10893e-05	-0.172208	0.0114559	0.0286677	-0.544841	4.26541e-09	1.96747e-08	-0.16314	0.0121015	0.0189293		7.0378	7.02576	6.98906	6.90543	6.67076	6.84821	6.73561	6.57722	6.61822	6.45951	6.35541	6.5799
ENSG00000156735	BAG4	-0.267917	0.008858	0.0154367	0.0931356	0.340709	0.410278	0.234839	0.0220649	0.0372482	-0.126214	0.208078	0.312972	-0.0330782	0.743567	0.781682	0.361053	0.000591677	0.00116015		3.7179	3.58039	3.77258	3.40809	3.54203	3.34704	3.79302	3.65208	3.90177	3.6845	3.65074	3.65272
ENSG00000166170	BAG5	0.046945	0.470724	0.535293	-0.291169	0.000278206	0.000671641	-0.235598	0.00155036	0.00340562	0.102516	0.162339	0.256346	-0.188653	0.0119617	0.0188885	-0.338114	2.51697e-05	6.1778e-05		5.55	5.47611	5.45155	5.42416	5.56648	5.60435	5.20024	5.0686	5.30397	5.37415	5.20937	5.28421
ENSG00000204463	BAG6	-0.158694	0.00799876	0.0140812	0.151706	0.0109285	0.0191728	0.332812	2.44582e-06	9.72252e-06	0.0224114	0.687975	0.769829	0.174118	0.00422734	0.00722044	0.310401	6.62539e-06	1.80168e-05		7.93973	7.84351	7.88908	7.82758	7.65945	7.70966	8.12278	7.94674	8.05562	8.10997	7.95971	8.11834
ENSG00000266074	BAHCC1	-0.08468	0.318829	0.38151	-0.00456096	0.958008	0.965931	0.466179	5.40622e-06	2.00288e-05	0.38606	0.000101265	0.000486923	0.381499	0.000128318	0.000285002	0.0801191	0.341167	0.393595		5.77504	5.72708	5.69677	5.68553	5.68358	5.56921	5.78454	5.49974	5.86859	6.20141	5.83697	6.22943
ENSG00000140320	BAHD1	0.0950785	0.159683	0.209014	0.128621	0.0709372	0.102994	0.0189664	0.774684	0.81707	-0.014576	0.832366	0.881381	0.114045	0.114373	0.149462	0.0335424	0.604429	0.653216		5.23255	5.20753	5.16518	5.28465	5.27106	5.32145	5.40024	5.1986	5.36678	5.34772	5.13883	5.3938
ENSG00000175866	BAIAP2	-0.526044	4.90651e-09	2.64324e-08	1.34927	3.83693e-19	2.16356e-17	1.04286	7.20085e-16	3.3639e-14	-0.832448	1.13614e-14	7.49618e-13	0.51682	3.34527e-09	1.57078e-08	1.87531	1.07268e-22	2.5366e-20		5.33222	5.34351	5.33196	4.85047	4.78426	4.80373	6.73171	6.67071	6.64827	5.83341	5.7673	5.93332
ENSG00000006453	BAIAP2L1	2.40287	1.58844e-12	1.57229e-11	-0.136564	0.591373	0.655394	-1.33057	2.22432e-09	1.78727e-08	1.20887	1.15228e-05	7.12518e-05	1.0723	4.6262e-05	0.000110654	-2.53944	7.5727e-13	7.47921e-12		1.48414	0.878468	1.23442	3.5599	3.35695	3.73305	1.08576	1.12091	0.977976	2.32294	1.90007	2.34616
ENSG00000007516	BAIAP3	-1.02351	0.00770393	0.0136183	0.638274	0.0451881	0.0689484	1.65632	3.8118e-05	0.000118858	-0.00547087	0.984469	0.990194	0.632803	0.0507206	0.0713511	1.66179	2.9769e-05	7.23043e-05		-0.0314666	0.406899	0.158513	-0.786875	0.0977115	-1.38997	0.829631	0.986313	0.589172	0.784247	0.832686	0.743293
ENSG00000030110	BAK1	-0.258614	0.00615765	0.0111152	0.377894	0.00014562	0.000372787	0.322722	0.00103293	0.00236454	-0.313786	0.00109518	0.00386541	0.0641079	0.482811	0.538373	0.636508	3.34319e-08	1.33021e-07		4.35852	4.3519	4.09609	3.87454	4.04758	4.03384	4.68135	4.57725	4.6093	4.40198	4.34143	4.19661
ENSG00000095739	BAMBI	-0.586696	0.00686092	0.0122516	0.259699	0.176739	0.230913	0.262767	0.23112	0.295922	-0.583628	0.00797615	0.0211639	-0.323929	0.136935	0.175541	0.846395	0.000154638	0.00033317		2.25543	1.72775	1.89802	1.12536	1.48182	1.4656	1.80883	2.43392	2.3425	1.80625	1.62381	1.42246
ENSG00000175334	BANF1	-0.596627	4.43289e-12	4.03563e-11	-0.415565	8.6524e-09	4.7944e-08	-0.131825	0.0154687	0.0271604	-0.312887	2.08228e-06	1.54243e-05	-0.728452	1.15269e-13	1.24195e-12	0.181062	0.00116272	0.00217235		7.37057	7.32744	7.36677	6.8014	6.75773	6.71845	6.95957	6.99233	6.86981	6.6259	6.71318	6.55609
ENSG00000172530	BANP	-0.0412278	0.608109	0.665567	-0.488396	1.16384e-05	3.61231e-05	-0.170363	0.0514514	0.0789094	0.276806	0.00650597	0.0177448	-0.21159	0.0238372	0.0355987	-0.447168	1.91344e-05	4.78733e-05		4.54113	4.60076	4.46263	4.47288	4.49741	4.48973	4.25101	3.8906	3.97475	4.18448	4.36764	4.42029
ENSG00000163930	BAP1	-0.192272	0.000988684	0.00208453	-0.121052	0.0293986	0.0469731	0.0682498	0.203004	0.264285	-0.00297062	0.955752	0.970359	-0.124023	0.0274804	0.0405662	0.0712205	0.179894	0.222906		6.82081	6.86297	6.84647	6.73276	6.57457	6.65115	6.76948	6.66246	6.73486	6.79966	6.65584	6.69336
ENSG00000138376	BARD1	-0.425828	0.000157669	0.000381723	-1.28825	8.75699e-11	7.10858e-10	-0.551356	6.84409e-05	0.000201436	0.311065	0.0330971	0.069461	-0.977185	1.03777e-08	4.48161e-08	-0.862421	1.51775e-07	5.43568e-07		3.9717	4.21425	4.3666	3.69199	3.8692	3.79924	2.83368	3.13118	2.86691	3.06908	3.28867	3.39345
ENSG00000176788	BASP1	-0.939226	2.63024e-17	6.67999e-16	-0.535865	1.03524e-11	1.00235e-10	-0.130511	0.0107317	0.0195343	-0.533872	2.40448e-11	6.14318e-10	-1.06974	2.33467e-18	7.23577e-17	0.403361	3.95219e-09	1.84091e-08		7.91488	7.84913	7.98323	6.99821	6.93731	6.99798	7.3841	7.38122	7.37701	6.82657	6.88407	6.83646
ENSG00000087088	BAX	-0.298992	4.28623e-06	1.38266e-05	0.564981	3.08051e-11	2.70442e-10	0.970653	1.21014e-16	7.86284e-15	0.10668	0.0420646	0.085175	0.671661	7.70424e-13	7.13562e-12	0.863973	1.74967e-15	3.2647e-14		6.87236	6.93802	6.90389	6.60661	6.65765	6.55624	7.42042	7.53932	7.45177	7.66389	7.55025	7.51349
ENSG00000198604	BAZ1A	0.0205719	0.73732	0.780298	-0.325939	4.10165e-05	0.000115973	-0.0798657	0.207194	0.269056	0.266646	0.000496406	0.0019455	-0.0592938	0.370643	0.427948	-0.346511	8.85757e-06	2.35124e-05		5.21423	5.31593	5.44853	5.35609	5.38887	5.33825	4.95466	5.02062	5.06643	5.32078	5.24161	5.26756
ENSG00000009954	BAZ1B	-0.224739	0.000439872	0.000984329	-0.491167	4.96261e-09	2.89128e-08	-0.175067	0.00482601	0.00953728	0.0913611	0.126349	0.209573	-0.399806	2.28751e-07	8.00002e-07	-0.266428	7.30474e-05	0.000166283		7.42137	7.35932	7.38902	7.15238	7.16906	7.17319	6.94009	6.8109	6.94135	7.06953	6.81074	7.06449
ENSG00000076108	BAZ2A	0.368802	1.152e-05	3.44283e-05	0.508017	9.06862e-08	4.19055e-07	0.452673	2.17241e-07	1.0824e-06	0.313459	6.33875e-05	0.000324026	0.821475	6.06002e-12	4.75004e-11	0.139214	0.0415448	0.0586752		6.01449	5.93325	5.97724	6.22383	6.4245	6.37345	6.46568	6.36982	6.59988	6.81283	6.64114	6.90537
ENSG00000123636	BAZ2B	0.000977507	0.991054	0.992838	0.962947	1.01497e-11	9.85706e-11	0.890812	1.41956e-11	1.93097e-10	-0.0711579	0.336171	0.451995	0.891789	7.96572e-11	5.03015e-10	0.96197	1.57824e-12	1.47027e-11		4.31332	4.29652	4.3666	4.22647	4.20631	4.54624	5.28785	5.30611	5.27922	5.13008	5.29381	5.25916
ENSG00000105327	BBC3	0.405678	7.84629e-05	0.000200664	1.69887	1.84512e-17	6.47055e-16	1.51189	6.63249e-18	7.00738e-16	0.218701	0.00198313	0.00643904	1.91757	9.73394e-19	3.36423e-17	1.29319	2.84727e-16	6.4277e-15		4.40773	4.09491	4.16402	4.64304	4.54276	4.65078	5.845	5.95353	5.90763	6.03267	6.06031	6.25394
ENSG00000214413	BBIP1	-0.188468	0.0577285	0.0843233	0.0979452	0.323212	0.391698	0.0908226	0.361115	0.433399	-0.195591	0.0615766	0.116629	-0.0976456	0.349274	0.405948	0.286413	0.00462924	0.00779661		3.49315	3.46794	3.46673	3.28099	3.33993	3.24386	3.55949	3.56029	3.59115	3.22661	3.51661	3.4462
ENSG00000119636	BBOF1	-0.322354	0.0407479	0.0614338	0.550673	0.000612266	0.00138097	0.647238	0.000120105	0.000335373	-0.22579	0.103026	0.177488	0.324884	0.037018	0.0533592	0.873028	9.12135e-07	2.86283e-06		2.53678	2.44003	2.46294	2.08905	2.29767	2.08561	2.79831	3.10976	3.14503	2.64171	3.09831	2.76934
ENSG00000179941	BBS10	-0.144943	0.112037	0.153131	-0.0572318	0.54082	0.608357	-0.670141	7.50336e-07	3.33714e-06	-0.757852	1.73396e-07	1.67128e-06	-0.815084	4.99531e-08	1.9482e-07	0.0877113	0.327195	0.379769		4.5509	4.5063	4.55829	4.58192	4.30026	4.32817	4.38021	4.54967	4.52109	3.47713	3.93992	3.85579
ENSG00000181004	BBS12	0.938399	2.08233e-05	5.93758e-05	0.787073	0.000369804	0.000870606	0.105366	0.480159	0.550572	0.256693	0.123371	0.205217	1.04377	1.04963e-05	2.79551e-05	-0.151327	0.317589	0.369692		1.74465	1.41758	1.88018	2.65092	2.44295	2.77797	2.46405	2.70075	2.29769	2.73792	2.35787	2.93672
ENSG00000125124	BBS2	-0.255712	0.0232983	0.0370688	0.0190554	0.862433	0.89162	0.37282	0.00152816	0.00336089	0.0980528	0.372222	0.487874	0.117108	0.296205	0.350117	0.274767	0.0139151	0.0215347		3.35501	3.27134	3.50215	3.22393	3.18329	3.02619	3.41909	3.49569	3.33441	3.62912	3.53985	3.36241
ENSG00000140463	BBS4	-0.121965	0.2566	0.316516	0.258557	0.0219186	0.0361497	0.338445	0.00290456	0.00602372	-0.0420766	0.687784	0.769769	0.21648	0.0568504	0.0790275	0.380522	0.000797573	0.00153356		4.25475	4.03977	4.08445	3.80816	4.13243	4.02003	4.25101	4.63464	4.2659	4.26742	4.54464	4.25692
ENSG00000163093	BBS5	0.108597	0.509911	0.572934	0.171683	0.327807	0.396778	0.0172194	0.916597	0.93382	-0.045867	0.79232	0.850885	0.125816	0.486937	0.542124	0.0630864	0.689119	0.730797		2.27913	1.61156	1.96725	2.00687	2.13611	1.98965	2.04843	2.16978	2.10309	2.15885	1.78809	2.1236
ENSG00000138686	BBS7	-0.801424	3.64209e-08	1.69708e-07	0.203764	0.0417899	0.0643153	0.558471	2.20756e-05	7.22916e-05	-0.446717	0.000142965	0.000655191	-0.242953	0.0276118	0.0407413	1.00519	2.08147e-10	1.25083e-09		3.7092	4.07311	4.14173	3.14159	3.2577	3.22592	4.27265	4.2744	4.09747	3.71437	3.79292	3.79897
ENSG00000122507	BBS9	0.114512	0.344544	0.408651	0.214893	0.0970257	0.135953	0.179694	0.127701	0.176539	0.079313	0.515125	0.624454	0.294206	0.027716	0.0408762	0.100381	0.381513	0.43485		3.38809	3.24233	3.4119	3.6547	3.22716	3.54329	3.50203	3.64465	3.55987	3.82254	3.70314	3.42383
ENSG00000114439	BBX	-0.222358	0.000244415	0.000570168	-0.723552	1.05182e-12	1.24775e-11	-0.751454	9.05814e-13	1.61482e-11	-0.25026	0.00035096	0.00144076	-0.973812	3.52144e-15	5.29042e-14	-0.501194	1.63872e-09	8.20001e-09		6.48477	6.41492	6.52632	6.22383	6.26001	6.27947	5.7324	5.6886	5.8337	5.41838	5.57542	5.54139
ENSG00000187244	BCAM	3.92952	7.41459e-27	5.45331e-24	2.14063	4.05325e-20	3.01637e-18	-0.521005	1.51673e-08	9.86996e-08	1.26789	1.12094e-16	1.40667e-14	3.40852	2.96778e-25	1.20386e-22	-1.78889	2.26724e-20	1.85534e-18		5.33787	5.07669	5.09924	9.16191	8.99316	9.09851	7.32785	7.17685	7.38014	8.61504	8.40074	8.66884
ENSG00000132692	BCAN	0.756299	0.11375	0.155124	2.03952	7.08254e-05	0.000191988	0.477918	0.223622	0.287819	-0.805304	0.027611	0.0598207	1.23422	0.0133498	0.0208666	1.28322	0.000906534	0.00172956		-0.594956	-1.73382	0.098058	-0.472033	0.201899	0.167297	0.829631	1.73864	1.05179	-0.215041	0.832686	0.790693
ENSG00000185825	BCAP31	-0.123049	0.0146596	0.0243565	0.0697955	0.152237	0.202899	0.141488	0.00594261	0.0114964	-0.051357	0.289067	0.403496	0.0184385	0.702524	0.744273	0.192844	0.000344311	0.000702339		7.1633	7.09027	7.09098	7.05963	6.96349	6.95052	7.17481	7.23428	7.14268	7.12506	7.14025	7.13161
ENSG00000050820	BCAR1	0.582364	3.6986e-11	2.84508e-10	0.621582	1.063e-11	1.02227e-10	0.22913	0.000157402	0.00042785	0.189912	0.00119198	0.00415568	0.811494	2.86885e-14	3.47739e-13	0.0392185	0.454424	0.508061		6.97297	6.90831	6.98124	7.619	7.43131	7.56049	7.61337	7.5227	7.5902	7.73008	7.71754	7.84598
ENSG00000137936	BCAR3	0.0712872	0.150168	0.197997	-0.896579	9.52212e-16	2.22415e-14	-0.600542	4.71825e-12	7.25884e-11	0.367325	2.04044e-07	1.93464e-06	-0.529255	9.56288e-11	5.96224e-10	-0.967866	1.10236e-16	2.73453e-15		7.24681	7.08006	7.20061	7.26184	7.2518	7.22604	6.30172	6.21665	6.31517	6.64619	6.66115	6.63369
ENSG00000116752	BCAS2	-0.0732829	0.31608	0.37868	-0.129296	0.099006	0.138258	-0.0386113	0.603341	0.66555	0.0174017	0.823335	0.874942	-0.111894	0.157716	0.199581	-0.056013	0.443514	0.497064		5.13201	5.27832	5.22117	5.00875	5.24995	5.15606	5.05547	5.24109	4.98162	5.06434	5.21299	5.068
ENSG00000141376	BCAS3	0.454101	7.54286e-06	2.33266e-05	0.122027	0.18124	0.235927	-0.0730821	0.349845	0.422056	0.258992	0.00527621	0.0148921	0.381019	0.000197119	0.000423699	-0.332074	0.000250356	0.000521576		3.7179	4.03977	3.93261	4.31451	4.38846	4.38045	4.01466	3.98776	4.08434	4.29535	4.20997	4.33494
ENSG00000124243	BCAS4	0.10755	0.494195	0.557908	1.0733	9.99817e-08	4.58533e-07	0.493101	0.00160968	0.00352324	-0.472651	0.00121	0.00421099	0.60065	0.000791245	0.0015299	0.965751	5.05507e-08	1.94777e-07		2.10441	2.19962	2.57808	2.49084	2.4107	2.44736	3.23736	3.67414	3.327	2.87117	2.86062	3.0384
ENSG00000060982	BCAT1	-0.522475	2.31405e-11	1.84089e-10	0.0429661	0.362151	0.432017	0.211796	0.000117571	0.000329589	-0.353645	5.44907e-08	6.07033e-07	-0.310679	5.19024e-07	1.7039e-06	0.565441	4.06773e-12	3.47344e-11		8.53851	8.53639	8.49514	7.95248	7.99585	8.05354	8.54747	8.54265	8.60768	8.16346	8.29416	8.1836
ENSG00000105552	BCAT2	-0.646163	9.37051e-09	4.82666e-08	-0.346484	0.000177185	0.000445311	0.00293561	0.972925	0.978891	-0.296744	0.00221658	0.00707185	-0.643227	5.51461e-08	2.13512e-07	0.299679	0.000928691	0.00176894		4.99918	5.06293	4.99327	4.38452	4.21568	4.51949	4.58433	4.76027	4.67793	4.48056	4.41239	4.24421
ENSG00000107949	BCCIP	0.207335	0.00314371	0.00602478	-0.425926	2.4704e-06	8.68712e-06	-0.557562	1.10824e-08	7.41945e-08	0.0756986	0.315253	0.430334	-0.350227	4.5445e-05	0.000109013	-0.633261	7.3196e-10	3.9234e-09		5.28617	5.42538	5.46058	5.61793	5.59068	5.61472	4.94121	5.12575	4.87889	5.08507	5.14642	4.9503
ENSG00000186666	BCDIN3D	0.285976	0.16596	0.216081	0.448063	0.0416016	0.0640718	0.33559	0.0740457	0.109217	0.173503	0.367891	0.483621	0.621566	0.00605923	0.0100935	0.162087	0.380236	0.433626		1.26427	1.11022	1.7487	1.62142	1.60095	1.87155	1.92269	1.52866	2.06794	2.15885	1.97018	1.9255
ENSG00000083123	BCKDHB	-0.356548	0.000107772	0.000269008	0.0763367	0.337973	0.407734	0.0778497	0.352968	0.425103	-0.355035	0.000223507	0.000968809	-0.278699	0.00279483	0.00492752	0.432885	6.09295e-06	1.66752e-05		4.41844	4.57772	4.55267	4.29732	4.13243	4.09771	4.71967	4.58115	4.50804	4.21405	4.23866	4.28616
ENSG00000103507	BCKDK	-0.290558	2.61729e-06	8.75165e-06	0.0675543	0.174802	0.228756	0.128075	0.0143363	0.0253564	-0.230037	7.62813e-05	0.000381258	-0.162482	0.00279086	0.00492255	0.358112	7.63553e-08	2.86193e-07		7.40733	7.2741	7.30793	7.07685	6.96163	7.0764	7.39746	7.4023	7.38818	7.14768	7.21072	7.14478
ENSG00000142867	BCL10	-0.378334	0.000528996	0.00116543	0.294678	0.00387245	0.00745597	0.430265	0.000134888	0.000371785	-0.242747	0.0150693	0.0360335	0.0519305	0.600428	0.649331	0.673012	7.86599e-08	2.94314e-07		3.85826	4.11105	3.90199	3.62746	3.54698	3.5767	4.08483	4.38108	4.29278	3.89736	4.0573	4.0917
ENSG00000171791	BCL2	0.00914657	0.978097	0.982164	-1.17721	0.00931225	0.0165712	-0.71531	0.0676481	0.100756	0.471044	0.309701	0.42504	-0.706163	0.0844327	0.113583	-1.18635	0.00660255	0.0108263		0.757225	1.30985	0.272317	0.309443	0.993962	0.868143	-1.33586	0.270484	0.0552885	0.244002	0.755381	-0.583027
ENSG00000171552	BCL2L1	0.223121	0.000148371	0.000360575	0.163557	0.00347887	0.00676844	-0.142641	0.00861402	0.0160611	-0.0830769	0.114215	0.193175	0.0804797	0.129727	0.167271	-0.059564	0.23938	0.287436		6.79432	6.8178	6.87996	7.01985	6.98373	7.16301	6.98797	6.98058	7.01931	6.93202	6.88294	6.9201
ENSG00000153094	BCL2L11	1.68043	6.81838e-17	1.58682e-15	1.18767	6.94313e-13	8.5045e-12	0.0979235	0.146014	0.198406	0.590688	1.07125e-08	1.44034e-07	1.77836	3.21838e-17	7.36945e-16	-0.492765	1.40994e-07	5.06944e-07		4.02874	4.28234	3.89312	5.64263	5.70258	5.83288	5.13794	5.2312	5.33202	5.8211	5.80616	5.84486
ENSG00000126453	BCL2L12	-0.990277	1.81269e-14	2.56381e-13	-0.708416	5.09067e-11	4.30671e-10	0.251682	0.00133462	0.0029798	-0.0301797	0.675424	0.760506	-0.738595	3.70708e-11	2.48693e-10	0.281861	0.000340207	0.000694742		5.58132	5.64633	5.58832	4.69907	4.5819	4.58193	4.91118	4.96503	4.8299	4.83886	5.02404	4.79334
ENSG00000099968	BCL2L13	0.607705	1.12741e-10	7.96407e-10	0.734509	2.86106e-12	3.09304e-11	0.327359	2.17318e-06	8.72545e-06	0.200555	0.00116863	0.00409149	0.935064	1.24381e-14	1.66972e-13	0.126804	0.0263265	0.0386532		5.54267	5.42968	5.46956	6.16915	5.98222	6.10563	6.21049	6.18754	6.23227	6.47093	6.36682	6.38616
ENSG00000129473	BCL2L2	0.0910397	0.179869	0.232113	-0.189157	0.0128176	0.0222069	-0.156924	0.0282186	0.0462482	0.123272	0.0989026	0.171791	-0.0658848	0.362951	0.419938	-0.280196	0.000299224	0.000617355		5.44914	5.46986	5.3628	5.46321	5.59905	5.47363	5.24471	5.10154	5.33572	5.37976	5.2021	5.43912
ENSG00000069399	BCL3	0.737489	3.00032e-09	1.67704e-08	0.0476628	0.616349	0.678063	0.199163	0.0108099	0.0196627	0.88899	1.02907e-10	2.25165e-09	0.936653	5.16732e-11	3.36257e-10	-0.689827	7.24983e-09	3.22551e-08		4.19371	4.07859	4.09222	4.92397	4.69558	4.9365	4.27694	4.06214	4.1404	5.11449	4.94355	5.05106
ENSG00000113916	BCL6	1.33664	5.92414e-19	2.20433e-17	-0.251474	0.000440783	0.00102155	-0.783724	6.10153e-14	1.55887e-12	0.804393	5.44351e-13	2.11142e-11	0.552919	1.03867e-09	5.39788e-09	-1.58812	1.44264e-20	1.26233e-18		5.66241	5.66467	5.57313	6.91673	6.96395	7.00982	5.42943	5.29903	5.39719	6.26434	6.08422	6.17129
ENSG00000110987	BCL7A	0.79507	4.88263e-13	5.31895e-12	0.394429	1.2678e-06	4.7353e-06	-0.0192316	0.72656	0.775341	0.381409	6.69509e-07	5.54674e-06	0.775838	2.0891e-12	1.77677e-11	-0.400641	1.34187e-07	4.84805e-07		5.11894	5.13573	5.08179	5.98287	5.85617	5.87569	5.53347	5.4409	5.52903	5.87895	5.80855	5.94515
ENSG00000106635	BCL7B	0.18407	0.00698511	0.0124491	-0.0521809	0.443656	0.513919	-0.200564	0.00406963	0.00819046	0.0356875	0.603198	0.701202	-0.0164934	0.810665	0.841531	-0.236251	0.000834006	0.00159953		5.05859	5.03501	5.17802	5.24397	5.24538	5.35623	5.12373	5.06582	4.96021	5.09872	5.11194	5.04619
ENSG00000099385	BCL7C	-0.730932	3.55782e-09	1.96803e-08	-0.11114	0.182795	0.237782	0.145108	0.124865	0.173048	-0.474683	1.68376e-05	9.94102e-05	-0.585824	6.8299e-07	2.1916e-06	0.619791	8.05879e-08	3.01175e-07		4.80059	4.52248	4.73495	3.97738	3.9159	3.98135	4.58087	4.70061	4.4614	3.99307	4.20997	4.14283
ENSG00000116128	BCL9	-0.0462722	0.651582	0.704057	-0.722048	3.34603e-06	1.14854e-05	-0.557531	6.83009e-05	0.000201209	0.118245	0.391086	0.506721	-0.603803	4.62056e-05	0.000110569	-0.675776	4.28697e-06	1.20495e-05		3.93487	3.66299	3.64634	3.64929	3.72365	3.66811	2.85678	2.97406	3.17837	3.00286	2.91496	3.38575
ENSG00000186174	BCL9L	-0.199806	0.040233	0.0607362	0.0120663	0.898306	0.919866	0.300658	0.00323672	0.00664452	0.0887861	0.351421	0.466859	0.100852	0.294066	0.347911	0.211872	0.029429	0.042801		6.66761	6.53342	6.62134	6.47219	6.32634	6.42481	6.6897	6.35737	6.79386	6.7779	6.39099	6.89998
ENSG00000029363	BCLAF1	-0.205982	0.000442791	0.000990168	-0.311367	2.77539e-06	9.66667e-06	-0.163236	0.00430031	0.00861542	-0.0578516	0.284701	0.39875	-0.369218	2.17003e-07	7.63087e-07	-0.105385	0.0507713	0.0705004		7.10316	7.22056	7.20912	6.93906	6.96857	7.01244	6.85301	6.90874	6.84472	6.73556	6.92877	6.78545
ENSG00000173681	BCLAF3	-0.00893434	0.932895	0.946201	0.3476	0.00317087	0.0062193	0.433351	0.000182095	0.000488232	0.0768167	0.452275	0.565896	0.424417	0.000575581	0.00114029	0.356535	0.00118364	0.00220791		3.32116	3.1094	3.34194	3.36915	3.23945	3.17696	3.46492	3.65208	3.7042	3.72027	3.59636	3.70313
ENSG00000183337	BCOR	-0.525493	5.84284e-07	2.21267e-06	-0.244551	0.00579781	0.01076	-0.111598	0.212906	0.275667	-0.392541	0.000165804	0.000745709	-0.637091	1.18141e-07	4.34417e-07	0.280942	0.00186201	0.0033711		5.46214	5.39495	5.45004	5.03387	5.02164	4.69492	5.31313	5.02635	5.22041	4.73195	4.76279	4.89444
ENSG00000085185	BCORL1	-0.0870057	0.429333	0.493842	0.00566315	0.960609	0.96802	0.241776	0.033073	0.0533099	0.149107	0.196922	0.299465	0.154771	0.185513	0.230967	0.0926689	0.394825	0.448187		4.34735	4.34736	4.50981	4.18222	4.2766	4.50716	4.5599	4.05656	4.59702	4.56166	4.39975	4.68776
ENSG00000186716	BCR	0.445206	2.20808e-06	7.48502e-06	0.466012	1.66751e-06	6.0775e-06	0.235736	0.00211547	0.004504	0.21493	0.00563062	0.0157362	0.680942	1.98865e-09	9.76776e-09	0.0208059	0.76542	0.798092		5.3905	5.42538	5.44853	5.91013	5.82591	5.87473	5.96814	5.6483	6.03367	6.13339	6.00294	6.1544
ENSG00000074582	BCS1L	-0.0839274	0.312763	0.375471	-0.264218	0.00586373	0.0108698	-0.0605416	0.479031	0.549641	0.119749	0.197115	0.299703	-0.144469	0.114441	0.14952	-0.180291	0.0409191	0.0579001		5.08572	4.84546	4.96181	4.85753	4.89331	4.8726	4.54575	4.9165	4.64551	4.94848	4.86293	4.64326
ENSG00000164039	BDH2	0.402597	0.000408332	0.000919052	0.181574	0.102953	0.142975	0.0555249	0.550892	0.616329	0.276548	0.0110051	0.0277131	0.458121	0.000195135	0.000419858	-0.221023	0.0270943	0.0396986		3.58159	3.65567	3.65685	4.1132	4.08212	3.93057	3.7443	3.90932	3.80903	4.15864	4.32145	3.87791
ENSG00000176697	BDNF	0.501477	0.00512959	0.00940401	1.27742	1.7841e-08	9.34391e-08	0.420925	0.00608958	0.0117549	-0.355015	0.0137573	0.0334017	0.922402	1.02145e-05	2.72501e-05	0.77594	2.47647e-06	7.22562e-06		2.10441	2.0514	1.7289	2.40361	2.36655	2.48806	3.18355	3.40185	3.01266	2.89223	2.53021	2.95763
ENSG00000145734	BDP1	0.200878	0.0158043	0.0260556	0.246904	0.00519161	0.00971104	0.0426559	0.578116	0.64185	-0.0033698	0.966247	0.977395	0.243534	0.00656663	0.0108666	0.0460257	0.539863	0.591023		4.82092	4.82277	5.00567	4.91273	5.09113	5.26986	5.14265	5.15219	5.13596	5.18017	5.18008	5.0704
ENSG00000166546	BEAN1	1.08578	3.96464e-09	2.17334e-08	0.172407	0.244534	0.307439	-1.80022	1.03911e-11	1.4584e-10	-0.88684	2.20332e-05	0.00012681	-0.714433	0.000412179	0.000839754	-0.913376	3.37273e-08	1.34071e-07		2.55631	2.81319	2.75491	3.7588	3.63336	3.99906	2.79831	2.8632	3.00339	2.15885	1.70829	2.06697
ENSG00000126581	BECN1	0.318846	7.27025e-05	0.000187129	0.367178	1.69369e-05	5.09978e-05	-0.0147965	0.823197	0.857985	-0.0631288	0.359179	0.474751	0.30405	0.000231742	0.000491679	0.0483323	0.456187	0.509618		5.25065	5.30895	5.27848	5.63034	5.65404	5.51607	5.64717	5.76768	5.5403	5.6431	5.67848	5.45576
ENSG00000178409	BEND3	0.259958	0.039554	0.0598382	-0.0674144	0.620272	0.681793	-0.227016	0.072807	0.10765	0.100356	0.466479	0.57914	0.0329416	0.809875	0.840883	-0.327372	0.0114355	0.0179557		2.55631	2.6312	2.5891	2.89891	2.85611	2.81044	2.69953	2.32658	2.53497	2.72624	2.55323	2.56642
ENSG00000162373	BEND5	-1.74043	2.66407e-06	8.89181e-06	-2.12069	1.2211e-06	4.5702e-06	-0.544927	0.173332	0.230532	-0.164672	0.701174	0.780301	-2.28536	8.40093e-07	2.66564e-06	-0.380255	0.317565	0.369692		1.06052	1.23328	1.58214	-0.213743	-0.01459	-0.611066	-1.14018	-0.288486	-0.456295	-1.40586	-0.586504	-0.259634
ENSG00000151917	BEND6	-0.293899	0.00120103	0.00249079	-0.00718145	0.931326	0.945809	0.181277	0.0386191	0.0611636	-0.105441	0.225957	0.333647	-0.112622	0.200189	0.246944	0.286718	0.00139036	0.00256287		4.21229	4.16872	4.13422	3.86057	3.78783	3.97061	4.12821	4.1644	4.18209	3.93843	4.15083	4.1105
ENSG00000165626	BEND7	-0.381423	0.00220406	0.00436921	0.631089	2.24115e-06	7.97073e-06	0.408349	0.00126344	0.00283074	-0.604163	4.75903e-06	3.21454e-05	0.0269261	0.817304	0.847222	1.01251	2.52246e-10	1.4838e-09		3.00314	3.08782	3.08588	2.795	2.53559	2.75314	3.72559	3.68142	3.66944	3.04107	3.23273	3.0579
ENSG00000167995	BEST1	-0.527668	0.00049591	0.00109765	0.191742	0.143462	0.192426	-0.207218	0.190808	0.250651	-0.926628	1.70485e-06	1.29327e-05	-0.734886	6.89964e-05	0.000160398	0.71941	5.99652e-06	1.64359e-05		2.72112	2.81319	3.00587	2.46645	2.44295	2.17558	2.90191	3.1731	3.11951	2.29158	2.03703	2.06697
ENSG00000127325	BEST3	1.33186	9.446e-05	0.000238526	2.25265	1.62577e-08	8.57432e-08	1.32658	1.78885e-07	9.079e-07	0.405789	0.0252427	0.0556313	2.65844	4.53304e-10	2.50206e-09	0.920789	7.12598e-05	0.000162462		0.539001	-0.18883	-0.17281	1.12536	1.18404	1.5058	2.12656	2.19034	2.20367	2.22674	2.76526	2.81591
ENSG00000105829	BET1	-0.543123	0.000110205	0.000274281	0.462972	0.000290865	0.000699169	0.675507	5.20501e-06	1.9345e-05	-0.330588	0.0054809	0.0153749	0.132384	0.269497	0.3226	1.00609	1.84373e-09	9.12244e-09		3.85826	3.6335	3.76774	3.25274	3.44451	2.9481	4.36418	4.13289	4.13192	3.77798	4.10482	3.84461
ENSG00000177951	BET1L	-0.23274	0.000784207	0.00167829	0.394231	7.1449e-07	2.80708e-06	0.552036	1.38279e-09	1.16984e-08	-0.0749351	0.215995	0.322244	0.319296	2.21299e-05	5.60917e-05	0.626971	6.72353e-11	4.45451e-10		5.71982	5.64078	5.56896	5.54701	5.35537	5.32004	6.01254	6.011	6.06186	5.96595	5.93882	5.95429
ENSG00000166681	BEX3	0.16196	0.00634618	0.0114321	-0.578597	2.02302e-10	1.53769e-09	-0.444987	2.02879e-08	1.27484e-07	0.29557	2.75788e-05	0.000154557	-0.283027	3.61299e-05	8.83743e-05	-0.740557	6.57734e-13	6.58248e-12		6.92307	6.93575	7.02908	7.09237	7.18901	7.09875	6.33192	6.51847	6.31797	6.67988	6.76217	6.61735
ENSG00000103429	BFAR	-0.303388	1.82994e-06	6.32207e-06	-0.466383	1.9814e-09	1.24019e-08	-0.291058	8.20788e-06	2.93302e-05	-0.128063	0.026362	0.0575333	-0.594446	2.5671e-11	1.77338e-10	-0.162994	0.00352289	0.00606252		6.35278	6.30931	6.33576	6.00209	6.0683	6.01626	5.80695	5.90149	5.89139	5.68443	5.77222	5.76849
ENSG00000125864	BFSP1	1.33334	2.50309e-08	1.20043e-07	0.704527	0.000902362	0.00197492	-0.304964	0.033132	0.0533781	0.323847	0.0518587	0.101342	1.02837	7.33471e-06	1.99796e-05	-0.628811	0.000147989	0.00032003		1.311	1.11022	1.26223	2.55007	2.50537	2.54705	1.96583	2.08449	1.72855	2.10575	2.35787	2.28126
ENSG00000182492	BGN	-0.792115	4.64222e-08	2.1146e-07	0.365191	0.000716407	0.00159617	1.24175	2.7069e-12	4.34189e-11	0.0844397	0.361983	0.477717	0.44963	8.11036e-05	0.000186378	1.15731	1.00687e-11	8.02487e-11		5.01691	4.8804	4.81694	4.08143	4.20004	4.02695	5.41782	5.0062	5.32087	5.33624	5.10027	5.51164
ENSG00000134107	BHLHE40	-1.1453	5.52826e-17	1.30316e-15	0.881682	4.97024e-15	9.69803e-14	0.69165	1.16996e-11	1.62777e-10	-1.33533	6.19376e-19	1.88762e-16	-0.453647	2.65294e-08	1.07905e-07	2.02698	2.28855e-23	7.16472e-21		6.77257	6.7098	6.60242	5.63171	5.44833	5.56565	7.54966	7.53932	7.62462	6.21087	6.19266	6.29869
ENSG00000123095	BHLHE41	-0.981434	7.14027e-06	2.21834e-05	0.892262	1.14343e-06	4.30087e-06	1.95941	2.71385e-12	4.34216e-11	0.0857118	0.476907	0.588888	0.977974	2.83056e-07	9.73173e-07	1.8737	6.41329e-12	5.28931e-11		2.55631	2.19962	2.38917	1.43287	1.23405	1.58299	3.28924	3.02073	3.41354	3.26748	3.27489	3.45359
ENSG00000122870	BICC1	-0.500673	3.62649e-08	1.69043e-07	-0.597872	5.05588e-09	2.93893e-08	-0.148127	0.0475391	0.0736327	-0.0509273	0.506	0.615841	-0.648799	1.9378e-09	9.54727e-09	-0.0971993	0.170188	0.211743		5.42278	5.33209	5.3434	4.97673	4.85587	4.76905	4.76006	4.80761	4.73506	4.61648	4.71765	4.81356
ENSG00000151746	BICD1	-0.196716	0.0181857	0.0296342	0.539245	1.62153e-07	7.14232e-07	0.170301	0.0418285	0.0656616	-0.565661	1.0132e-07	1.05012e-06	-0.0264155	0.752539	0.789485	0.735961	1.65418e-10	1.01451e-09		4.29017	4.44396	4.31441	4.12493	4.16824	4.16515	4.80232	4.87265	4.97689	4.28344	4.2172	4.43155
ENSG00000185963	BICD2	0.922872	6.88891e-16	1.30056e-14	0.356438	4.25041e-07	1.7393e-06	-0.286397	5.68104e-06	2.09681e-05	0.280038	1.14209e-05	7.07242e-05	0.636475	5.32078e-12	4.21188e-11	-0.566434	2.30617e-11	1.68969e-10		6.59156	6.40841	6.4558	7.42143	7.39571	7.39442	6.86374	6.77051	6.87553	7.12117	7.05612	7.1674
ENSG00000063169	BICRA	-0.0902171	0.32572	0.388774	-0.0360465	0.706508	0.757713	0.184251	0.0511036	0.0784229	0.13008	0.18125	0.280408	0.0940337	0.331398	0.387494	0.0541706	0.551116	0.601748		4.62676	4.62718	4.61062	4.39425	4.56491	4.61677	4.66181	4.31709	4.73786	4.60377	4.64984	4.86982
ENSG00000112624	BICRAL	0.257298	0.0104341	0.0179197	0.171558	0.0962175	0.134963	0.224703	0.0165011	0.0287875	0.310443	0.00289498	0.00891836	0.482	4.28191e-05	0.000103217	-0.08574	0.346005	0.39853		3.9717	3.92274	3.89756	4.1132	4.18422	4.23856	4.22904	3.95209	4.09311	4.50469	4.12032	4.48656
ENSG00000015475	BID	0.221478	0.00518503	0.00949748	-0.311903	0.000794251	0.00175586	-0.356652	7.09596e-05	0.000208083	0.176729	0.0464618	0.0924181	-0.135174	0.110723	0.145091	-0.533382	1.88433e-07	6.66467e-07		4.38059	4.41392	4.41076	4.65118	4.58912	4.63727	4.0249	4.28877	3.9936	4.25528	4.23866	4.3026
ENSG00000136717	BIN1	2.22939	1.12017e-26	7.54639e-24	1.26913	1.33222e-20	1.17297e-18	-0.501939	2.56195e-11	3.26299e-10	0.458321	1.69404e-10	3.5431e-09	1.72745	6.46305e-24	1.47013e-21	-0.96026	9.22263e-18	3.16487e-16		8.27715	8.19249	8.26295	10.4732	10.4213	10.5253	9.4798	9.56807	9.49145	9.95025	9.97863	9.98517
ENSG00000147439	BIN3	0.655273	7.2482e-09	3.80389e-08	0.362424	0.000204711	0.000507909	-0.186827	0.0152685	0.026857	0.106021	0.18925	0.290268	0.468445	8.11423e-06	2.19675e-05	-0.292849	0.000371052	0.00075233		3.85037	3.82829	3.80604	4.44818	4.5328	4.44907	4.11389	4.20032	4.2385	4.26338	4.39975	4.24846
ENSG00000110330	BIRC2	-0.147138	0.00881741	0.0153764	-0.35665	5.76546e-07	2.29972e-06	-0.362556	5.02121e-07	2.30943e-06	-0.153043	0.0115632	0.0288797	-0.509694	1.48948e-09	7.50604e-09	-0.209513	0.00052046	0.00102934		6.41428	6.51736	6.50973	6.35168	6.36753	6.29102	6.09379	6.20533	6.08731	5.98568	6.05225	5.90264
ENSG00000023445	BIRC3	-0.358303	0.0767063	0.109069	-1.12669	7.24821e-05	0.000195856	-0.823266	0.00227986	0.00481874	-0.054876	0.845666	0.8912	-1.18157	5.90784e-05	0.000139136	-0.76839	0.0030993	0.0053989		1.71019	1.80914	1.41873	1.18637	1.13224	1.48584	0.265177	0.889057	0.486436	0.428303	0.832686	0.29477
ENSG00000089685	BIRC5	-2.20268	1.48545e-23	2.23692e-21	-3.30045	1.93321e-25	2.24956e-22	-1.29733	2.18286e-14	6.37912e-13	-0.199566	0.0471013	0.0935159	-3.50002	2.95611e-25	1.20386e-22	-1.09777	1.99873e-13	2.22468e-12		7.6974	7.68903	7.71194	5.65618	5.52315	5.33127	4.5134	4.39	4.31544	4.22239	4.24574	4.16098
ENSG00000115760	BIRC6	0.21753	0.00197498	0.00394935	0.405288	1.08894e-06	4.11647e-06	0.105729	0.101367	0.144263	-0.0820292	0.203303	0.30699	0.323259	3.50651e-05	8.5934e-05	0.187759	0.00514474	0.00860933		6.51253	6.36196	6.42613	6.58836	6.68543	6.67007	6.73092	6.76624	7.00487	6.67609	6.74976	6.83646
ENSG00000134897	BIVM	0.570044	1.08831e-07	4.67619e-07	0.199564	0.028112	0.0451332	-0.156548	0.0430014	0.0673789	0.213933	0.0145648	0.034976	0.413497	5.16757e-05	0.000122946	-0.370481	3.66995e-05	8.78208e-05		3.81027	3.75487	3.71336	4.33149	4.31486	4.31408	3.87453	3.97596	3.99828	4.23068	4.13565	4.1105
ENSG00000166619	BLCAP	0.665933	2.33562e-13	2.72477e-12	0.0931693	0.0667688	0.0976398	-0.291783	1.95004e-06	7.92396e-06	0.28098	4.38206e-06	3.0043e-05	0.37415	4.30499e-08	1.69498e-07	-0.572764	5.7276e-12	4.75752e-11		7.38292	7.28895	7.35026	8.02447	7.99108	8.00264	7.53407	7.35585	7.4094	7.72018	7.7169	7.70581
ENSG00000136573	BLK	0.314192	3.65913e-05	0.000100036	-2.97414	1.03037e-18	5.2441e-17	-3.76142	1.99441e-19	4.55866e-17	-0.473082	0.0172197	0.0402207	-3.44723	2.41366e-18	7.3911e-17	-3.28834	5.1609e-20	3.60981e-18		5.04828	5.03219	5.15038	5.43363	5.34403	5.41941	2.43364	1.97025	1.99497	1.71465	1.4384	1.76862
ENSG00000197299	BLM	-1.10584	4.14647e-10	2.67245e-09	-2.73181	6.52433e-14	9.96556e-13	-1.43196	5.15547e-08	2.93158e-07	0.194013	0.424261	0.539279	-2.5378	2.1535e-13	2.20871e-12	-1.62597	7.10582e-09	3.16363e-08		3.96441	3.71319	3.96682	3.02117	2.75698	2.63123	0.963374	1.42838	1.22133	1.14164	1.66667	1.45225
ENSG00000108578	BLMH	0.197535	0.00132202	0.00272406	-0.722751	1.35239e-11	1.27097e-10	-0.776772	1.06767e-12	1.86187e-11	0.143514	0.0420041	0.0850851	-0.579237	1.39775e-09	7.08564e-09	-0.920286	2.12491e-14	2.96283e-13		5.64655	5.63522	5.62627	5.87466	5.84314	5.78263	4.83469	4.92573	4.97689	5.14332	5.00746	5.00156
ENSG00000135441	BLOC1S1	-0.131831	0.374951	0.439986	0.00105781	0.994565	0.996134	0.00869666	0.954665	0.964537	-0.124192	0.442015	0.556705	-0.123134	0.448836	0.505286	0.132889	0.367441	0.420605		2.32539	2.388	2.18634	2.21152	2.06881	2.20029	2.02822	2.38125	2.44194	2.0876	2.38379	2.10497
ENSG00000196072	BLOC1S2	-0.131002	0.080818	0.114142	0.759366	4.96448e-11	4.20274e-10	0.365519	2.31668e-05	7.55045e-05	-0.52485	4.65321e-08	5.27089e-07	0.234517	0.00390951	0.00672514	0.890368	5.42227e-13	5.52148e-12		5.27443	5.34579	5.3138	5.24038	5.17512	5.13859	5.97607	6.25741	5.99326	5.45245	5.65207	5.56884
ENSG00000189114	BLOC1S3	-0.131232	0.17036	0.221157	0.310319	0.0026996	0.00536899	0.635702	1.20026e-07	6.27074e-07	0.194151	0.0363268	0.0753253	0.50447	1.20171e-05	3.16695e-05	0.441551	3.34681e-05	8.05398e-05		3.91231	3.89194	3.7482	3.86525	3.59082	3.68571	4.08483	4.14347	4.20249	4.45248	4.23154	4.29028
ENSG00000186222	BLOC1S4	0.136661	0.0795326	0.112613	0.434751	5.57252e-06	1.83128e-05	0.122612	0.103972	0.14738	-0.175478	0.0254638	0.0560221	0.259273	0.00295657	0.00518626	0.29809	0.00023303	0.00048794		4.60817	4.80965	4.82162	4.93067	4.91071	4.85326	5.09	5.28715	5.21037	4.88687	5.06866	5.11995
ENSG00000188428	BLOC1S5	0.0679039	0.525802	0.58795	-0.141811	0.232956	0.294618	-0.316497	0.00996391	0.0182693	-0.106783	0.395008	0.510821	-0.248593	0.0524778	0.0736127	-0.209714	0.0610455	0.0833386		3.27476	3.50097	3.28206	3.30181	3.48121	3.45365	3.12766	3.41937	3.1109	3.19306	2.89707	3.13339
ENSG00000104164	BLOC1S6	-0.105842	0.13633	0.182114	0.268031	0.000678058	0.00152026	0.261093	0.00074416	0.00175258	-0.11278	0.112233	0.190452	0.155251	0.0382298	0.0549266	0.373873	6.81609e-06	1.84687e-05		5.42544	5.45729	5.63161	5.34943	5.4602	5.41941	5.66691	5.86839	5.82057	5.61328	5.82756	5.6173
ENSG00000106605	BLVRA	-0.394578	8.88361e-06	2.71027e-05	0.110888	0.129729	0.175848	0.270291	0.00107774	0.00245421	-0.235175	0.00343322	0.0103037	-0.124287	0.108114	0.141977	0.505466	1.1432e-07	4.16655e-07		4.56061	4.67862	4.65851	4.28343	4.27361	4.18695	4.67811	4.84699	4.73226	4.46307	4.5787	4.52561
ENSG00000090013	BLVRB	-0.413774	7.89982e-06	2.43423e-05	-0.172985	0.0318411	0.0504612	-0.0101977	0.899497	0.920349	-0.250987	0.00510419	0.0144879	-0.423972	1.93726e-05	4.9574e-05	0.240789	0.00361955	0.00621716		4.86857	4.70012	4.75466	4.21553	4.39946	4.43613	4.54575	4.69702	4.55639	4.27945	4.39338	4.38212
ENSG00000117475	BLZF1	-0.220855	0.0280205	0.0438409	0.558305	2.03878e-06	7.30379e-06	0.606806	4.47338e-07	2.07989e-06	-0.172353	0.0573649	0.110267	0.385952	0.000391072	0.000799253	0.77916	2.4467e-09	1.18448e-08		4.296	4.16357	4.30775	4.00728	4.09908	4.00958	4.85491	4.91032	4.69818	4.48056	4.93042	4.62048
ENSG00000166780	BMERB1	-0.275028	0.00224979	0.00445021	0.369097	8.52351e-05	0.000227388	0.22849	0.0104445	0.0190441	-0.415635	2.45829e-05	0.000139663	-0.0465379	0.590753	0.640328	0.644125	7.22831e-09	3.21705e-08		4.23671	4.17896	4.24988	3.92911	3.96855	3.95255	4.58087	4.74645	4.47152	4.22654	4.18808	4.11981
ENSG00000104081	BMF	1.56758	6.50378e-19	2.39909e-17	-0.500574	1.20714e-06	4.52059e-06	-1.14971	3.59749e-16	1.93478e-14	0.918443	6.32356e-12	1.84798e-10	0.417869	4.68616e-06	1.3134e-05	-2.06815	4.40124e-21	4.89877e-19		5.12876	5.02369	5.17802	6.58765	6.716	6.7344	4.68135	4.45939	4.68664	5.5534	5.40871	5.59745
ENSG00000168283	BMI1	-0.0217773	0.763898	0.803311	-0.291126	0.000941931	0.00205186	-0.28054	0.0010231	0.0023448	-0.0111907	0.891723	0.925264	-0.302317	0.000820325	0.00158159	-0.269349	0.00117446	0.0021927		4.87247	5.13836	5.20872	5.08883	5.12631	5.00472	4.79935	4.88216	4.74065	4.71727	4.85831	4.82499
ENSG00000168487	BMP1	-0.303108	2.39889e-06	8.06986e-06	-0.229657	0.000112596	0.000293829	0.0502035	0.328172	0.399715	-0.0232469	0.649857	0.739348	-0.252904	3.55121e-05	8.6913e-05	0.0734504	0.155392	0.195193		8.26274	8.24402	8.18608	7.98128	7.93479	7.86696	8.03371	7.96027	8.00803	8.00362	7.86455	8.05847
ENSG00000125845	BMP2	1.69319	2.67985e-07	1.07328e-06	-0.10054	0.747528	0.793594	-1.06598	5.72195e-05	0.000171968	0.727756	0.0192106	0.0442281	0.627216	0.0395129	0.0566177	-1.79373	1.1826e-07	4.30037e-07		0.458252	0.180926	0.098058	2.12066	1.71098	1.75963	-0.223449	0.612672	0.0552885	0.993605	0.494996	0.836585
ENSG00000138756	BMP2K	-0.148944	0.165237	0.215271	0.363779	0.00168367	0.00349514	0.603329	1.83132e-06	7.48193e-06	0.0906066	0.360069	0.475535	0.454386	0.000192617	0.000414996	0.512723	1.75159e-05	4.40651e-05		3.32116	3.25206	3.28206	3.05428	3.09133	3.24979	3.58047	3.55237	3.77674	3.654	3.73369	3.81626
ENSG00000125378	BMP4	-0.128911	0.4248	0.489198	-0.980291	4.5707e-05	0.00012788	-0.153712	0.379195	0.451716	0.697667	0.00272439	0.00847235	-0.282624	0.132097	0.170082	-0.85138	0.000146074	0.00031621		2.20682	1.88618	2.36372	2.08905	1.98368	2.08561	1.16195	1.20414	1.28393	1.89239	1.48703	2.16016
ENSG00000183682	BMP8A	0.902362	0.00438814	0.00815094	0.589812	0.0722188	0.1047	-0.230498	0.384415	0.457254	0.0820528	0.778672	0.840175	0.671865	0.0435445	0.0619506	-0.31255	0.23725	0.28511		-0.0314666	0.827289	-0.0310285	1.43287	0.669901	1.24586	0.517994	0.672347	1.15589	0.691185	0.832686	1.08495
ENSG00000116985	BMP8B	0.0699704	0.769363	0.808062	1.13893	2.2521e-05	6.6544e-05	0.906273	0.000172103	0.000464457	-0.16269	0.3927	0.508452	0.976243	0.0002235	0.000475374	1.06896	1.2791e-05	3.30223e-05		1.00475	0.602223	0.775343	0.649886	1.0227	0.868143	1.98693	1.68169	1.95705	1.45641	1.74874	1.98784
ENSG00000164619	BMPER	-0.738784	0.0078221	0.0138081	-0.446898	0.102086	0.141912	0.175511	0.538168	0.605108	-0.116376	0.689791	0.771255	-0.563273	0.0489432	0.0690785	0.291887	0.294519	0.345984		1.35627	1.15242	0.990175	0.195343	0.705785	0.398407	0.782145	0.107101	1.15589	0.308088	0.755381	0.790693
ENSG00000107779	BMPR1A	0.130502	0.0233324	0.0371185	-0.18535	0.00377332	0.00727825	-0.418476	9.68772e-08	5.16894e-07	-0.102624	0.103414	0.178036	-0.287974	6.21107e-05	0.000145661	-0.315852	4.97316e-06	1.38023e-05		5.34911	5.39934	5.29541	5.46475	5.48106	5.47742	5.19572	5.14168	5.14019	5.04332	5.08849	5.04863
ENSG00000204217	BMPR2	-0.35025	0.000208279	0.000493058	0.520592	6.89434e-07	2.71448e-06	0.254238	0.00472455	0.009357	-0.616604	4.86591e-08	5.4779e-07	-0.0960125	0.258527	0.310747	0.870842	3.20144e-11	2.26901e-10		6.47583	6.4534	6.3292	5.97424	6.16089	6.05488	6.93468	6.74207	7.11819	6.23991	6.17236	6.51523
ENSG00000165733	BMS1	-0.0253564	0.657768	0.709662	-0.490903	2.31608e-08	1.18631e-07	-0.389305	8.25191e-07	3.6322e-06	0.0762413	0.250865	0.362031	-0.414662	5.46585e-07	1.78613e-06	-0.465547	3.0044e-08	1.20515e-07		5.7024	5.63893	5.69931	5.71947	5.6309	5.62046	5.17518	5.25091	5.15283	5.37228	5.2202	5.19013
ENSG00000164603	BMT2	-0.32985	5.16302e-05	0.000136911	-0.206128	0.00736892	0.0133847	-0.388151	3.38064e-05	0.000106372	-0.511874	9.6876e-07	7.7785e-06	-0.718002	1.79523e-09	8.90311e-09	0.123723	0.0851179	0.11302		4.92224	4.79973	4.88562	4.46367	4.60821	4.53899	4.60495	4.7637	4.63053	4.12346	4.08915	4.22277
ENSG00000169594	BNC1	-1.15214	4.14059e-15	6.6002e-14	-0.696492	2.71763e-10	1.99688e-09	-0.153649	0.0807518	0.118007	-0.609299	1.37724e-07	1.36763e-06	-1.30579	6.01553e-15	8.55543e-14	0.45565	2.09132e-06	6.17933e-06		5.19878	5.38834	5.22471	4.12103	4.0615	4.18386	4.61175	4.52965	4.58153	3.98818	3.84981	4.0239
ENSG00000173068	BNC2	-0.302736	0.000186035	0.00044385	-0.70708	1.54368e-09	9.83041e-09	-0.715464	4.13704e-09	3.13084e-08	-0.311121	0.00168563	0.00559836	-1.0182	4.14501e-12	3.35586e-11	-0.404344	1.41043e-05	3.60997e-05		5.45435	5.49057	5.39927	5.01297	5.18787	5.21484	4.71335	4.59278	4.88648	4.49095	4.25279	4.47935
ENSG00000113734	BNIP1	0.00956086	0.943614	0.955181	0.39762	0.00679297	0.0124321	0.37344	0.00650328	0.0124707	-0.0146189	0.909294	0.938053	0.383001	0.0101701	0.016264	0.388059	0.00401342	0.0068368		2.4559	3.0769	2.76467	2.58448	2.90323	2.86554	3.24614	3.19361	3.10224	3.16738	3.24692	3.10554
ENSG00000140299	BNIP2	-0.0362533	0.543556	0.604528	-0.706057	7.86405e-11	6.44842e-10	-0.661494	2.2809e-10	2.31711e-09	0.00830942	0.909399	0.938053	-0.697747	1.59913e-10	9.56135e-10	-0.669804	1.07286e-10	6.80843e-10		5.52544	5.59562	5.52371	5.45238	5.52691	5.55131	4.80826	4.98576	4.75453	4.83343	4.93919	4.81069
ENSG00000176171	BNIP3	-2.36972	7.19529e-26	3.68399e-23	-1.26446	1.68064e-19	1.03424e-17	-0.114759	0.060239	0.0909697	-1.22001	8.77425e-18	1.75485e-15	-2.48448	1.30217e-25	6.28763e-23	1.10525	1.8398e-17	5.80036e-16		8.17899	8.24005	8.17629	5.84894	5.84816	5.79587	6.89895	7.05112	6.85828	5.68292	5.782	5.70032
ENSG00000104765	BNIP3L	-0.848821	1.08536e-14	1.61168e-13	-0.430444	1.89669e-08	9.85693e-08	-0.442612	4.50991e-08	2.60383e-07	-0.860988	4.74136e-14	2.43733e-12	-1.29143	2.7449e-18	8.22826e-17	0.418376	3.70346e-08	1.45501e-07		7.36019	7.3683	7.34132	6.46528	6.46629	6.59111	6.95823	6.98426	6.83951	5.96595	6.07232	6.16231
ENSG00000144857	BOC	1.35567	1.37532e-08	6.89815e-08	0.774583	0.000260414	0.000632386	0.385742	0.00238508	0.00501957	0.966828	2.25849e-07	2.12096e-06	1.74141	1.44354e-10	8.757e-10	-0.581086	0.000206265	0.000435747		1.48414	1.54975	2.03331	3.06244	2.97115	3.18936	2.52301	2.30789	2.63442	3.47713	3.23273	3.57362
ENSG00000145919	BOD1	0.0373351	0.482049	0.546473	-0.216141	0.000563315	0.00127754	0.0770666	0.152307	0.205929	0.330543	2.47004e-06	1.79844e-05	0.114402	0.0449316	0.0638248	-0.253476	6.10601e-05	0.000141052		6.05452	6.07574	6.06178	6.06436	6.10067	6.13796	5.87502	5.92622	5.75302	6.18869	6.22349	6.13272
ENSG00000038219	BOD1L1	0.233182	0.00094008	0.00198729	0.302457	6.86446e-05	0.000186471	0.235724	0.000636123	0.00152137	0.166449	0.0124866	0.0308008	0.468906	9.71737e-08	3.61892e-07	0.0692749	0.262022	0.31167		6.10513	5.89026	5.82236	6.1682	6.15035	6.16332	6.14161	6.20911	6.33286	6.36004	6.36845	6.45398
ENSG00000176720	BOK	-0.369627	1.88061e-08	9.24062e-08	-0.22091	6.38346e-05	0.000174255	-0.295786	1.41657e-06	5.97827e-06	-0.444504	1.09677e-09	1.86437e-08	-0.665413	1.93606e-13	2.00174e-12	0.148717	0.00338175	0.00584005		7.46659	7.44032	7.48103	7.16048	7.0441	7.07724	7.28218	7.23984	7.20467	6.7644	6.80356	6.82654
ENSG00000178096	BOLA1	-0.297818	0.00811386	0.01427	-0.461179	0.00046292	0.0010686	-0.368851	0.0052473	0.0102888	-0.20549	0.127462	0.2112	-0.666669	1.37015e-05	3.58649e-05	-0.163361	0.153895	0.193489		3.42042	3.55702	3.50215	3.33587	3.13146	3.16446	3.05959	3.22384	2.8771	2.93344	2.59821	2.88305
ENSG00000163170	BOLA3	-0.752936	4.34761e-05	0.000116886	-0.465064	0.00690533	0.0126084	-0.55582	0.00979506	0.0179984	-0.843692	0.000326833	0.00135125	-1.30876	4.24665e-07	1.41114e-06	0.287872	0.0916955	0.121025		2.98884	2.82629	2.63237	2.22612	2.23765	1.70887	2.30515	2.34503	2.32772	1.71465	1.62381	1.19474
ENSG00000261236	BOP1	0.431341	9.52283e-09	4.89527e-08	0.101814	0.0671399	0.0981264	-0.198462	0.000660189	0.00157334	0.131065	0.019948	0.0456444	0.232879	0.000192944	0.000415491	-0.329526	8.30842e-07	2.62328e-06		6.3074	6.36645	6.43838	6.87448	6.77419	6.77197	6.44677	6.53062	6.45606	6.61565	6.53672	6.65866
ENSG00000136122	BORA	-1.85161	3.47437e-10	2.27709e-09	-1.55767	2.06196e-08	1.0651e-07	-0.0729138	0.768674	0.812069	-0.366854	0.155828	0.247684	-1.92452	2.411e-09	1.16324e-08	0.293941	0.208859	0.254609		2.61336	2.66074	2.79355	0.813533	0.904151	0.986514	0.920157	1.07742	1.51027	1.03206	1.2256	0.359074
ENSG00000165714	BORCS5	0.845137	9.85119e-09	5.05189e-08	0.468874	0.00026389	0.000640218	-0.072579	0.416064	0.488186	0.303685	0.00488016	0.0139651	0.772558	1.74579e-07	6.25415e-07	-0.376264	0.000315742	0.000649132		2.9598	3.14118	3.10136	3.77874	3.93493	4.02003	3.53821	3.43668	3.63384	3.86577	3.77345	3.86689
ENSG00000196544	BORCS6	0.710776	0.000134118	0.00032843	1.02241	1.09071e-06	4.12197e-06	0.692974	6.36123e-06	2.32307e-05	0.381338	0.00544099	0.015273	1.40375	2.51891e-09	1.21165e-08	0.311636	0.0215187	0.0322038		2.23133	1.83528	1.98405	2.75528	2.8074	2.55665	2.71225	3.1731	3.14503	3.3459	3.45682	3.38575
ENSG00000166275	BORCS7	0.412169	1.34962e-05	3.98523e-05	-0.112739	0.202574	0.26031	-0.252963	0.00259829	0.0054379	0.271945	0.00381504	0.0112621	0.159206	0.071998	0.098186	-0.524909	3.79199e-07	1.27361e-06		4.11687	4.20926	4.04095	4.39748	4.57464	4.58897	3.99917	4.06214	3.95565	4.28344	4.27373	4.26113
ENSG00000254901	BORCS8	0.0586727	0.702652	0.749745	-0.0707544	0.674036	0.729399	-0.0691948	0.65831	0.716284	0.0602322	0.724022	0.799067	-0.0105221	0.950643	0.959261	-0.129427	0.403676	0.457423		2.51698	2.21961	2.5101	2.3907	2.33252	2.70215	2.02822	2.36326	2.63442	2.38368	2.40925	2.43833
ENSG00000172331	BPGM	0.0930614	0.26885	0.329751	0.692067	6.36868e-09	3.62629e-08	0.557239	8.57772e-08	4.65035e-07	-0.041766	0.576718	0.679366	0.650301	2.96678e-08	1.20022e-07	0.599005	1.48068e-08	6.23446e-08		4.07009	4.09491	4.22183	4.17847	4.21256	4.30557	4.78436	4.95004	4.77375	4.7751	4.9216	4.71565
ENSG00000137274	BPHL	-0.000586469	0.994776	0.996021	0.406927	0.000113425	0.000295811	0.544634	5.99693e-07	2.72201e-06	0.137121	0.11093	0.188666	0.544047	2.23628e-06	6.62602e-06	0.407513	4.0129e-05	9.55985e-05		3.69165	3.7685	3.55371	3.64386	3.61461	3.71172	3.98875	4.1592	4.04873	4.17162	4.20997	4.21844
ENSG00000162813	BPNT1	0.0438623	0.554434	0.614651	0.172868	0.0318899	0.0505249	0.181299	0.0179305	0.0309897	0.0522933	0.489586	0.600675	0.225162	0.00722623	0.011866	0.129006	0.0794445	0.106125		4.48109	4.52649	4.45059	4.61002	4.56246	4.42044	4.60153	4.61956	4.73506	4.74937	4.76279	4.62703
ENSG00000104331	BPNT2	-0.0808548	0.168029	0.218508	-0.570887	8.57653e-10	5.72067e-09	-0.520415	5.10464e-09	3.76749e-08	-0.0303823	0.636158	0.728665	-0.601269	4.57683e-10	2.5208e-09	-0.490032	1.06208e-08	4.58038e-08		6.42361	6.61207	6.44976	6.45059	6.37103	6.42415	5.84933	5.87157	6.04614	5.93837	5.8252	5.90264
ENSG00000171634	BPTF	0.112036	0.116499	0.158536	0.0706524	0.330038	0.399215	0.0180221	0.795337	0.834862	0.0594062	0.410333	0.526397	0.130059	0.0823406	0.111025	-0.041384	0.547993	0.5989		5.9083	5.94531	5.91836	5.96991	6.13727	5.99876	6.02279	5.78805	6.15587	6.12118	5.96481	6.05478
ENSG00000157764	BRAF	0.1581	0.112734	0.154018	0.5448	7.49603e-06	2.40233e-05	0.236528	0.0151052	0.0266025	-0.150172	0.114021	0.19295	0.394628	0.000606764	0.00119832	0.3867	0.000146518	0.000317064		3.47274	3.61852	3.65685	3.79842	3.70604	3.76653	4.08972	3.99945	4.30038	3.89214	4.01646	4.07265
ENSG00000089234	BRAP	0.156943	0.0273046	0.0428517	0.510118	6.32104e-08	2.99775e-07	0.389656	1.61746e-06	6.69799e-06	0.0364819	0.570655	0.674018	0.546599	2.28823e-08	9.40568e-08	0.353174	5.67641e-06	1.56287e-05		4.73355	4.57384	4.59976	4.71469	4.84183	4.78955	5.14265	5.15219	5.11674	5.18445	5.23807	5.11531
ENSG00000106009	BRAT1	-0.0774392	0.128922	0.173249	-0.179953	0.00171976	0.00356253	0.0631456	0.216465	0.279874	0.16566	0.00369457	0.0109697	-0.0142936	0.783498	0.817141	-0.102514	0.0494404	0.0688316		5.99315	5.93477	5.996	5.92027	5.90329	5.87185	5.7587	5.81808	5.80997	5.95097	5.93664	5.98899
ENSG00000012048	BRCA1	-0.758042	4.37597e-11	3.3163e-10	-1.82202	6.40493e-17	1.93813e-15	-1.37723	7.59079e-13	1.38014e-11	-0.313254	0.0155204	0.0368846	-2.13527	2.20453e-17	5.35444e-16	-1.06397	1.86996e-11	1.39403e-10		5.14819	5.06293	5.12976	4.36156	4.47419	4.24154	3.19266	3.25345	3.43439	2.95362	2.96732	3.0384
ENSG00000139618	BRCA2	-1.48853	1.98034e-12	1.92657e-11	-2.55775	5.50771e-14	8.51433e-13	-1.14381	3.27389e-06	1.26489e-05	-0.0745913	0.748812	0.817326	-2.63234	9.44032e-14	1.04169e-12	-1.06922	4.48862e-06	1.25528e-05		4.12343	4.22418	3.90199	2.67241	2.65053	2.45764	1.30321	1.62241	1.68282	1.10603	1.53408	1.79211
ENSG00000185515	BRCC3	-0.205496	0.0090249	0.0157083	-0.276741	0.00150977	0.00317219	-0.124298	0.120062	0.16714	-0.0530529	0.524048	0.632574	-0.329794	0.000367444	0.000754579	-0.0712446	0.349183	0.401721		4.63137	4.60076	4.83326	4.54745	4.42391	4.53414	4.38021	4.51342	4.40266	4.34584	4.43116	4.37047
ENSG00000100425	BRD1	0.243051	0.000683473	0.00147678	0.219889	0.0022792	0.00460882	0.113679	0.0755743	0.111254	0.13684	0.0404589	0.0824771	0.35673	1.04473e-05	2.78304e-05	-0.0231614	0.707382	0.747687		5.71982	5.79359	5.58832	5.93812	5.89263	5.97748	5.97475	5.79646	5.9589	6.13449	5.94754	6.04137
ENSG00000204256	BRD2	0.0931415	0.0557755	0.0816756	0.153931	0.00291043	0.0057428	0.195541	0.000272308	0.000703747	0.134751	0.00771269	0.0205672	0.288682	1.78162e-06	5.36835e-06	0.0607893	0.200286	0.245279		7.70014	7.66464	7.67814	7.7674	7.74412	7.81015	7.86592	7.7565	7.88026	7.96935	7.91763	8.01828
ENSG00000169925	BRD3	0.899894	3.1262e-13	3.53807e-12	0.168194	0.0196467	0.0327616	-0.141079	0.0359098	0.0572696	0.590621	2.3409e-09	3.66302e-08	0.758815	1.87833e-11	1.34316e-10	-0.7317	2.07672e-11	1.53387e-10		6.67545	6.49191	6.64067	7.51656	7.45753	7.53066	6.84509	6.57917	6.87744	7.37038	7.24912	7.45078
ENSG00000235106	BRD3OS	-0.362124	1.75606e-05	5.07394e-05	0.305408	0.000113046	0.000294882	0.591428	3.76519e-09	2.87556e-08	-0.0761036	0.257528	0.369506	0.229304	0.00268957	0.00475636	0.667531	1.83741e-10	1.11622e-09		4.69883	4.61214	4.56947	4.28343	4.21568	4.27682	4.98381	4.90099	4.88395	4.87633	4.81134	4.83915
ENSG00000141867	BRD4	0.0887097	0.162356	0.212014	-0.0485167	0.446772	0.516873	0.0748152	0.234848	0.300005	0.212042	0.00231827	0.00734683	0.163525	0.0152324	0.023599	-0.137226	0.034571	0.0495975		6.91459	6.85421	6.91543	6.8929	7.06022	6.99577	6.81222	6.8315	6.89384	7.06605	6.87382	7.21107
ENSG00000166164	BRD7	0.0658146	0.247394	0.306637	-0.156802	0.0123499	0.0214781	-0.159599	0.00914926	0.0169406	0.063018	0.296519	0.411317	-0.093784	0.123701	0.16026	-0.222617	0.000501874	0.000995196		5.88339	5.9408	5.99185	5.98179	6.06744	5.97748	5.72457	5.90771	5.73772	5.88947	5.84165	5.81508
ENSG00000112983	BRD8	-0.306857	4.00635e-06	1.29695e-05	-0.879474	2.74201e-14	4.54046e-13	-0.0947215	0.0962157	0.13782	0.477895	2.14397e-08	2.66954e-07	-0.401579	1.37406e-07	5.01368e-07	-0.572616	2.311e-10	1.37457e-09		6.13466	6.20917	6.15468	5.83947	5.91483	5.82595	5.30685	5.31316	5.25011	5.85368	5.69669	5.72645
ENSG00000028310	BRD9	-0.0931636	0.0855294	0.120186	-0.172415	0.00373866	0.00721901	-0.157292	0.00712172	0.0135069	-0.0780408	0.17251	0.26958	-0.250456	0.000122664	0.00027344	-0.0792516	0.142741	0.180887		6.11997	6.09074	5.996	5.95684	5.99315	5.96221	5.93188	5.90461	5.84153	5.8429	5.86023	5.74913
ENSG00000185024	BRF1	1.05501	4.43753e-16	8.79262e-15	0.540763	3.10051e-09	1.87024e-08	0.0991035	0.0658788	0.0984183	0.613352	3.02256e-11	7.61589e-10	1.15412	9.71567e-17	2.00259e-15	-0.514248	6.19633e-10	3.38922e-09		5.19255	5.17208	5.1578	6.25975	6.15116	6.2671	5.74329	5.63524	5.75025	6.37227	6.33064	6.27076
ENSG00000104221	BRF2	-0.0579599	0.6818	0.731091	0.716737	1.5039e-05	4.57352e-05	0.52869	0.000426695	0.00106117	-0.246006	0.0595046	0.113579	0.470731	0.0027518	0.00485969	0.774697	1.16867e-06	3.60456e-06		2.5946	3.20271	2.85877	2.97003	2.97115	2.61294	3.54534	3.76603	3.54076	3.45607	3.20392	3.37023
ENSG00000164713	BRI3	-0.0931741	0.105111	0.144593	0.482646	4.21542e-09	2.48652e-08	0.159726	0.00801923	0.0150441	-0.416094	6.7028e-08	7.31422e-07	0.0665523	0.246733	0.297857	0.57582	9.74504e-11	6.24307e-10		7.34763	7.2187	7.36917	7.2164	7.1606	7.28028	7.76152	7.90109	7.72322	7.29826	7.44494	7.39963
ENSG00000184992	BRI3BP	-0.442191	0.00215678	0.00428599	-0.730235	4.44376e-05	0.000124737	-0.770809	0.000111171	0.000313502	-0.482765	0.0143792	0.0346271	-1.213	1.69023e-07	6.06892e-07	-0.288044	0.0606288	0.0828669		3.92739	3.69902	3.82947	3.73857	3.23332	3.20775	3.36371	2.64226	3.20288	2.66637	2.45886	2.6459
ENSG00000182685	BRICD5	0.528559	0.00569074	0.0103395	-0.213301	0.311779	0.37982	0.0770582	0.628937	0.690074	0.818918	0.000246617	0.00105717	0.605617	0.00340456	0.00591536	-0.74186	0.000355434	0.00072376		1.52436	1.34666	1.7289	2.02369	2.10957	2.08561	1.16195	1.39334	1.48384	2.42762	1.97018	1.96735
ENSG00000136492	BRIP1	-0.815886	4.08249e-10	2.63386e-09	-2.36182	5.65419e-16	1.39448e-14	-1.83467	4.09585e-12	6.37797e-11	-0.288736	0.123034	0.204737	-2.65056	7.0795e-16	1.21146e-14	-1.54594	1.2075e-11	9.43591e-11		4.3696	4.23894	4.21828	3.5425	3.44981	3.38525	1.94442	1.8971	1.93771	1.76118	1.33592	1.72048
ENSG00000113460	BRIX1	0.0822413	0.425481	0.48985	-0.169049	0.142748	0.191691	-0.0573684	0.583027	0.646573	0.193922	0.0990319	0.171926	0.0248729	0.825647	0.854742	-0.25129	0.022233	0.0331758		3.70045	3.64832	3.70832	3.60529	3.79618	3.88557	3.57351	3.69587	3.327	3.82254	3.49299	3.73377
ENSG00000254999	BRK1	-0.163961	0.0064497	0.0115901	-0.11357	0.0519866	0.0780196	-0.0176529	0.753971	0.799108	-0.0680438	0.237035	0.346273	-0.181614	0.00341202	0.00592589	0.0503909	0.369801	0.42298		7.3877	7.41238	7.41674	7.23321	7.28776	7.20559	7.22173	7.46164	7.19859	7.24911	7.25	7.17691
ENSG00000132016	BRME1	0.634201	0.00118042	0.00245401	-1.49212	4.83835e-06	1.61027e-05	-1.62271	6.79539e-08	3.78343e-07	0.503608	0.093171	0.163862	-0.98851	0.000352267	0.000725272	-2.12632	2.37939e-09	1.15408e-08		1.44276	1.51783	1.3426	1.97264	2.04099	2.1119	0.194388	-0.407008	0.192157	0.369447	0.906058	0.29477
ENSG00000174744	BRMS1	-0.194822	0.00599984	0.0108518	-0.406597	4.3213e-06	1.45292e-05	-0.129336	0.0695157	0.103309	0.0824394	0.268747	0.381666	-0.324157	0.000103486	0.000234114	-0.211775	0.00429999	0.00727999		5.28324	5.35936	5.54934	5.25825	5.15255	5.24929	5.00465	5.05745	4.96738	5.06666	5.18378	5.04863
ENSG00000100916	BRMS1L	0.624889	2.729e-06	9.09428e-06	0.370861	0.00287856	0.00568604	0.138162	0.140179	0.191432	0.39219	0.000602524	0.00230081	0.763051	2.38869e-07	8.31753e-07	-0.254028	0.01248	0.0194786		3.0861	3.34596	3.49631	3.86525	3.99779	4.02003	3.69387	3.90311	3.57246	4.119	4.12801	4.06785
ENSG00000162819	BROX	-0.0440716	0.512559	0.575317	-0.352864	5.33418e-05	0.000147308	-0.278501	0.000552332	0.00134026	0.0302919	0.695661	0.775987	-0.322573	0.000196548	0.000422542	-0.308793	0.000141999	0.000308118		4.80059	4.9568	5.02203	4.87616	4.82153	4.99062	4.56692	4.59278	4.60624	4.63845	4.60648	4.60731
ENSG00000156983	BRPF1	0.161969	0.0272165	0.0427501	-0.267188	0.00163817	0.00341229	-0.247289	0.00181636	0.00392793	0.181868	0.0271189	0.0589141	-0.0853197	0.27105	0.324307	-0.429157	2.43298e-06	7.10522e-06		5.13851	5.08761	5.17802	5.39053	5.26355	5.25372	4.91668	4.78413	4.90402	5.19084	4.83971	5.05592
ENSG00000096070	BRPF3	0.124409	0.0492879	0.0730868	-0.0150705	0.813484	0.850425	0.0776185	0.203873	0.265227	0.217098	0.00186733	0.00611612	0.202028	0.00362263	0.00626447	-0.13948	0.0277423	0.0405737		5.4954	5.549	5.51795	5.69999	5.59547	5.64654	5.55658	5.35928	5.58915	5.71577	5.66004	5.77734
ENSG00000160469	BRSK1	-0.043731	0.703272	0.750156	0.714211	7.12464e-07	2.79998e-06	0.608392	4.05609e-06	1.53785e-05	-0.14955	0.14485	0.234012	0.564661	3.73498e-05	9.11144e-05	0.757942	5.43487e-08	2.08532e-07		2.98884	3.0324	3.05441	2.84316	3.09809	3.00531	3.86316	3.67414	3.68112	3.64162	3.70314	3.46824
ENSG00000174672	BRSK2	0.423916	0.0708229	0.101459	-0.250501	0.346511	0.416425	-0.191038	0.385181	0.457952	0.483379	0.0682491	0.126699	0.232878	0.357242	0.414044	-0.674417	0.00721546	0.0117489		0.615469	1.30985	1.31631	1.30115	1.71098	1.58299	0.920157	0.938504	0.817945	0.954093	1.38807	1.74475
ENSG00000185658	BRWD1	0.395041	7.98559e-05	0.000204023	0.291185	0.00287392	0.00568126	-0.0895287	0.279739	0.348482	0.0143271	0.867947	0.90662	0.305512	0.00216253	0.00389097	-0.103856	0.204135	0.249539		4.77998	4.94784	5.05222	5.16849	5.41756	5.41678	5.25562	5.21625	5.23236	5.07359	5.47049	5.27591
ENSG00000165288	BRWD3	-0.219397	0.0216256	0.0346964	0.533988	1.84196e-06	6.66647e-06	0.794715	8.77496e-10	7.73018e-09	0.0413297	0.614277	0.710211	0.575318	6.87156e-07	2.20386e-06	0.753385	1.92378e-09	9.47094e-09		4.61284	4.52248	4.49816	4.1327	4.36621	4.43352	4.98119	4.99747	5.21239	4.99059	5.10027	5.24007
ENSG00000168000	BSCL2	0.215104	0.339216	0.402929	0.0973976	0.686144	0.73984	0.589649	0.00592279	0.0114623	0.707355	0.0030242	0.00927848	0.804753	0.00119296	0.00224326	-0.117707	0.590621	0.639698		0.88629	1.15242	0.568104	1.18637	0.964642	1.01465	0.829631	1.07742	0.900178	1.64191	1.8637	1.42246
ENSG00000160058	BSDC1	0.308539	1.93038e-06	6.63191e-06	0.254174	4.24826e-05	0.000119617	0.143459	0.00713152	0.0135235	0.197824	0.00057363	0.00220693	0.451998	3.74211e-09	1.74432e-08	-0.0543649	0.277583	0.328349		6.21979	6.07711	6.1085	6.44123	6.46825	6.40966	6.37757	6.4348	6.34667	6.58849	6.55394	6.60082
ENSG00000172270	BSG	-0.565723	3.48758e-10	2.28343e-09	-0.485963	7.09106e-09	3.99773e-08	-0.23337	0.000414672	0.00103446	-0.31313	1.14298e-05	7.07455e-05	-0.799093	2.33722e-13	2.37243e-12	0.0797599	0.175572	0.217869		9.67606	9.5988	9.60067	9.17655	8.991	9.01109	9.23244	9.02471	9.15996	8.86934	8.72035	8.88541
ENSG00000164061	BSN	1.11251	0.00167174	0.00338312	0.862637	0.0180263	0.0303281	-0.516932	0.0932512	0.13422	-0.267059	0.41553	0.530395	0.595579	0.112056	0.146719	-0.249873	0.364752	0.417904		0.688088	1.11022	-0.249294	1.38162	1.60095	1.48584	0.574835	1.39334	1.75089	1.2759	0.290986	1.15906
ENSG00000095564	BTAF1	-0.0650244	0.251371	0.310731	-0.0174955	0.762062	0.806015	-0.169948	0.0064896	0.0124482	-0.217477	0.00108814	0.0038497	-0.234972	0.000550344	0.00109692	0.0475289	0.3948	0.448187		5.6143	5.73578	5.76519	5.63034	5.63323	5.67767	5.65872	5.71189	5.71376	5.45068	5.57823	5.43353
ENSG00000064726	BTBD1	0.223603	0.000206035	0.000488109	0.189958	0.00132175	0.00280663	-0.144343	0.00977496	0.0179692	-0.110698	0.0456443	0.091061	0.0792594	0.151265	0.192216	-0.033645	0.512841	0.565066		6.32743	6.48883	6.46854	6.61426	6.65994	6.69256	6.62892	6.68618	6.55616	6.50977	6.48827	6.53276
ENSG00000148925	BTBD10	-0.425142	6.06469e-06	1.90779e-05	0.45166	1.19069e-06	4.46566e-06	0.524205	1.98557e-07	9.97068e-07	-0.352597	3.84193e-05	0.000208288	0.099063	0.201616	0.248334	0.876801	2.36113e-12	2.1061e-11		4.62676	4.75592	4.89897	4.39748	4.33505	4.34211	5.16365	5.26794	5.25988	4.87897	4.99069	4.80204
ENSG00000222009	BTBD19	0.298366	0.00787148	0.01388	1.02172	2.0618e-10	1.56345e-09	1.02599	7.01731e-12	1.03362e-10	0.302639	0.00117116	0.00409699	1.32436	6.36523e-13	5.9864e-12	0.723353	1.11105e-08	4.77552e-08		3.70045	3.782	3.69307	3.84173	4.09908	4.09771	4.59124	4.91341	4.73226	5.12119	4.88124	5.0704
ENSG00000133243	BTBD2	-0.0253797	0.610961	0.668231	-0.232363	9.81926e-05	0.000258792	-0.133481	0.0128279	0.0229453	0.0735029	0.161018	0.254574	-0.158861	0.00431994	0.00736582	-0.206984	0.000304215	0.000626843		7.05849	6.93953	7.02452	7.00986	6.91018	7.02546	6.82326	6.77137	6.73065	6.87828	6.8681	6.80073
ENSG00000132640	BTBD3	-0.417975	9.20447e-05	0.000232727	0.904385	3.18604e-11	2.78942e-10	0.879053	1.45625e-10	1.54689e-09	-0.443307	4.14763e-06	2.86352e-05	0.461078	1.66283e-05	4.29897e-05	1.32236	3.75795e-15	6.46529e-14		3.82645	3.79538	4.02886	3.53079	3.51194	3.42772	4.75699	4.83071	4.82201	4.2993	4.32145	4.45012
ENSG00000184887	BTBD6	0.462176	1.08263e-07	4.65805e-07	0.29048	0.000186676	0.000466964	0.0455505	0.453755	0.525065	0.217246	0.00206664	0.0066714	0.507726	4.75316e-08	1.85943e-07	-0.171695	0.00840059	0.013517		5.06201	4.96274	5.06016	5.46321	5.46282	5.54409	5.28359	5.40617	5.27729	5.63218	5.43993	5.50633
ENSG00000011114	BTBD7	-0.074994	0.235941	0.294372	0.0594827	0.358727	0.428836	0.0325141	0.609425	0.671311	-0.101963	0.127344	0.211058	-0.0424799	0.523256	0.576938	0.134477	0.0361353	0.0516796		5.46988	5.30895	5.33524	5.24217	5.35255	5.27132	5.4022	5.34331	5.51442	5.34772	5.24515	5.34898
ENSG00000189195	BTBD8	-0.653891	0.0192984	0.0312683	-0.24722	0.359712	0.429711	-0.115335	0.702342	0.754129	-0.522006	0.0953828	0.166904	-0.769226	0.0150298	0.0233085	0.406671	0.142926	0.181098		0.688088	1.48518	0.956518	0.813533	0.55656	0.00847608	0.920157	0.550421	0.939602	0.176938	0.0533003	0.643548
ENSG00000183826	BTBD9	-0.170568	0.037958	0.0576769	0.386193	3.49083e-05	9.98047e-05	0.406065	1.62967e-05	5.49665e-05	-0.150696	0.0573368	0.11023	0.235497	0.00694923	0.0114376	0.556761	5.46332e-08	2.09561e-07		4.57982	4.49814	4.40141	4.27643	4.35213	4.29986	4.96	4.76027	4.86616	4.73195	4.55608	4.80204
ENSG00000169814	BTD	-0.406446	1.08495e-05	3.2584e-05	-0.849071	2.7015e-10	1.98648e-09	-0.238481	0.0079798	0.0149746	0.204144	0.0360574	0.0748638	-0.644927	4.55443e-08	1.7866e-07	-0.442625	1.65955e-05	4.19725e-05		5.0063	4.85507	5.18348	4.64576	4.5278	4.70142	4.2157	4.15397	4.17797	4.33049	4.39975	4.43529
ENSG00000145741	BTF3	0.309338	1.90453e-06	6.55321e-06	0.233506	9.83985e-05	0.00025921	0.0865861	0.0963944	0.13803	0.162418	0.00347771	0.0104177	0.395924	3.25563e-08	1.30879e-07	-0.075832	0.142591	0.18078		8.045	8.08221	8.13151	8.35025	8.4113	8.42672	8.28008	8.42181	8.26044	8.49499	8.54983	8.40584
ENSG00000134717	BTF3L4	0.152413	0.0154708	0.0255617	0.0302552	0.625286	0.68642	-0.155939	0.0143299	0.0253486	-0.0337811	0.589224	0.689915	-0.00352584	0.955416	0.963449	-0.122158	0.0452	0.0633969		5.7349	5.72708	5.55638	5.78257	5.78352	5.87857	5.61195	5.74353	5.7265	5.6462	5.71467	5.63364
ENSG00000133639	BTG1	1.58542	1.22876e-20	7.34957e-19	0.581629	2.60002e-10	1.92705e-09	-0.135013	0.0170018	0.0295405	0.868782	1.08971e-14	7.26475e-13	1.45041	1.44099e-19	6.1895e-18	-1.00379	2.77097e-16	6.29022e-15		6.26797	6.33358	6.16669	7.79734	7.77691	7.93456	6.85229	6.89158	6.75916	7.70352	7.75712	7.64746
ENSG00000159388	BTG2	-0.00176662	0.969909	0.975623	0.655145	1.45316e-13	2.07132e-12	0.940475	1.69654e-17	1.54012e-15	0.283564	1.15338e-06	9.10191e-06	0.938708	3.24424e-17	7.41541e-16	0.656911	7.733e-14	9.28541e-13		6.71291	6.62711	6.69206	6.68863	6.64846	6.68929	7.35903	7.33811	7.29863	7.63177	7.57788	7.6329
ENSG00000154640	BTG3	-0.491793	6.08053e-07	2.29522e-06	-0.372138	6.89403e-05	0.000187195	-0.0689836	0.410876	0.483294	-0.188639	0.0375868	0.077511	-0.560777	4.08186e-07	1.36062e-06	0.119656	0.136791	0.174048		4.37511	4.41825	4.42621	3.94685	3.84124	3.97778	4.00952	4.11149	4.00758	3.86577	3.93992	3.78148
ENSG00000112763	BTN2A1	-0.258944	9.84774e-05	0.000247644	0.25996	8.96094e-05	0.000238066	0.480804	4.80662e-09	3.57702e-08	-0.0380998	0.496935	0.607291	0.22186	0.000626346	0.00123399	0.518904	7.5933e-10	4.06161e-09		5.88918	5.80024	5.7869	5.5928	5.46936	5.62731	6.0668	6.03109	6.13903	6.06084	6.04212	6.02412
ENSG00000124508	BTN2A2	-0.627028	0.000211891	0.000501146	0.924989	7.68027e-08	3.58656e-07	1.23464	1.45686e-09	1.22522e-08	-0.317374	0.00833201	0.021967	0.607615	9.23616e-05	0.000210136	1.55202	4.29232e-12	3.65303e-11		2.51698	2.27795	2.43877	1.70719	1.87756	1.7925	3.35562	3.3109	3.30452	2.90264	3.20392	2.99858
ENSG00000026950	BTN3A1	-0.471953	0.000613494	0.00133732	0.282465	0.0221467	0.0364742	1.48036	2.354e-13	5.03454e-12	0.725945	1.45217e-07	1.43043e-06	1.00841	1.10336e-09	5.69901e-09	0.754418	6.30864e-07	2.03967e-06		3.17722	3.30913	3.20532	2.97868	2.7484	2.60371	3.53821	3.30148	3.65767	4.18021	4.20271	4.30668
ENSG00000186470	BTN3A2	-0.248045	0.00449253	0.00833398	-0.977669	2.28266e-10	1.71066e-09	-0.10237	0.240809	0.306818	0.627253	1.74019e-06	1.31568e-05	-0.350416	0.000523571	0.00104796	-0.729623	3.75312e-08	1.47407e-07		4.19993	4.34281	4.38569	4.05304	4.09232	4.08117	3.34749	3.15229	3.5149	3.9129	4.03294	3.99889
ENSG00000111801	BTN3A3	-0.0743442	0.347341	0.411702	-0.0738514	0.379465	0.449736	0.722557	2.31983e-10	2.34549e-09	0.722064	9.956e-10	1.71516e-08	0.648213	7.97313e-09	3.49986e-08	0.000492783	0.994989	0.996		4.14294	4.0676	4.1492	4.06933	3.98324	4.09441	4.03506	3.98776	4.11048	4.78076	4.66049	4.82499
ENSG00000166167	BTRC	0.0782877	0.302699	0.365592	-0.261994	0.00368905	0.00713291	-0.258292	0.00272896	0.00569274	0.0819901	0.343721	0.459395	-0.180004	0.0397603	0.0569339	-0.340282	0.000153691	0.000331435		4.69442	4.71779	4.8471	4.79033	4.9222	4.81177	4.50246	4.38555	4.60318	4.68747	4.38057	4.61391
ENSG00000169679	BUB1	-2.63851	2.90608e-24	6.19963e-22	-3.26684	7.47641e-24	2.65828e-21	-1.19961	9.91464e-11	1.09972e-09	-0.571282	0.000123751	0.00057853	-3.83812	2.42438e-23	4.03014e-21	-0.628324	6.77686e-07	2.17621e-06		6.50124	6.57377	6.51697	4.02826	3.8692	3.81932	3.37975	3.33879	3.12807	2.73792	2.59821	2.74548
ENSG00000156970	BUB1B	-1.84144	5.01667e-20	2.52808e-18	-3.43205	1.02478e-21	1.32497e-19	-1.62356	5.46245e-13	1.03584e-11	-0.0329433	0.826184	0.877024	-3.465	3.02304e-21	2.16173e-19	-1.59061	2.90213e-13	3.119e-12		6.25906	6.22532	6.13036	4.47899	4.39397	4.23258	2.98814	2.78426	2.59792	2.89223	2.76526	2.5934
ENSG00000154473	BUB3	-0.728957	1.48239e-14	2.13309e-13	-0.982826	2.93561e-17	9.65958e-16	-0.387945	2.99485e-08	1.80311e-07	-0.134076	0.0141914	0.0342738	-1.1169	2.40001e-18	7.37144e-17	-0.253869	1.8178e-05	4.56502e-05		7.34833	7.3372	7.45038	6.67206	6.62405	6.65953	6.4189	6.4294	6.3485	6.25827	6.28495	6.25289
ENSG00000137656	BUD13	-0.157758	0.0904408	0.126266	-0.512346	3.11792e-05	9.00483e-05	-0.0971651	0.315202	0.386085	0.257423	0.0225504	0.0506398	-0.254923	0.0164388	0.0253118	-0.354589	0.00118215	0.00220544		4.23064	3.97658	4.11909	4.04483	3.7625	4.04412	3.64825	3.54441	3.58495	3.78925	3.98294	3.82766
ENSG00000071462	BUD23	0.0635567	0.249257	0.308557	-0.210352	0.000966341	0.00210003	-0.240149	0.000194596	0.00051903	0.0337594	0.56281	0.666928	-0.176592	0.00479142	0.00811733	-0.273908	3.27766e-05	7.90541e-05		6.2724	6.0948	6.17403	6.29568	6.18254	6.24723	5.94002	5.91391	6.04162	5.99909	5.97124	6.02536
ENSG00000106245	BUD31	-0.433138	9.86176e-07	3.59273e-06	-0.0983121	0.164518	0.217118	0.0950645	0.19658	0.257177	-0.239762	0.00288251	0.00889064	-0.338074	8.82305e-05	0.000201526	0.334826	4.15399e-05	9.86294e-05		4.76327	4.87726	4.88785	4.43567	4.45323	4.37232	4.69744	4.8405	4.72945	4.4944	4.60648	4.4721
ENSG00000112276	BVES	0.635425	3.31322e-10	2.17706e-09	0.418921	1.47867e-06	5.45918e-06	0.15127	0.016524	0.0288146	0.367774	3.42165e-06	2.40908e-05	0.786695	7.24e-12	5.58189e-11	-0.216504	0.00132937	0.00245824		5.12222	5.10651	5.13353	5.82156	5.62271	5.82793	5.53526	5.54434	5.5403	5.8211	5.95836	5.95559
ENSG00000112578	BYSL	0.320225	1.0464e-05	3.15003e-05	0.100573	0.118114	0.161627	-0.122223	0.0435016	0.0680543	0.097428	0.124224	0.206448	0.198001	0.00406419	0.00696407	-0.219651	0.000704785	0.00136623		5.00984	5.02652	5.08568	5.43205	5.29629	5.37398	5.14968	5.12041	5.16535	5.22651	5.22737	5.27174
ENSG00000082153	BZW1	-0.20218	0.000442477	0.00098964	0.133587	0.0133181	0.0230304	0.0428485	0.403648	0.476324	-0.292919	4.63073e-06	3.14615e-05	-0.159332	0.00430928	0.00734961	0.335768	4.31643e-07	1.43545e-06		7.49469	7.57149	7.56579	7.31275	7.37078	7.34438	7.64067	7.7956	7.60099	7.36097	7.43025	7.3697
ENSG00000136261	BZW2	-0.0822754	0.225016	0.282152	-0.169478	0.0238318	0.0389389	-0.0102868	0.880577	0.905041	0.0769153	0.295585	0.41044	-0.0925622	0.205664	0.252906	-0.0872022	0.204606	0.250067		4.91091	4.91145	4.93829	4.89912	4.76738	4.86102	4.65523	4.88532	4.73226	4.79201	4.89932	4.82214
ENSG00000237489	C10orf143	0.198392	0.380179	0.445468	-0.49549	0.0696492	0.101354	-0.190551	0.394893	0.467718	0.503331	0.064021	0.120227	0.00784108	0.974868	0.979426	-0.693882	0.00711243	0.0116046		1.06052	1.45178	2.01708	1.5065	1.8932	1.91698	1.04611	1.59183	0.775001	1.33861	1.90007	1.67068
ENSG00000119965	C10orf88	0.0304892	0.807001	0.841021	0.688271	5.63698e-06	1.85009e-05	0.618306	7.79433e-06	2.80257e-05	-0.0394758	0.715446	0.79171	0.648795	1.73702e-05	4.47362e-05	0.657782	2.12678e-06	6.27397e-06		2.85331	2.92696	3.21247	3.00432	3.02895	3.1455	3.73809	3.84595	3.58495	3.60382	3.92234	3.59381
ENSG00000137720	C11orf1	-0.623213	0.0218417	0.0349904	0.00883577	0.971957	0.976765	0.298436	0.272904	0.340797	-0.333613	0.211718	0.317517	-0.324778	0.22909	0.278476	0.632049	0.0188156	0.0284747		1.00475	1.15242	1.20605	0.813533	0.47573	0.398407	1.12436	1.28282	1.05179	0.369447	1.66667	0.743293
ENSG00000171067	C11orf24	-0.781682	1.22784e-13	1.50973e-12	0.233935	0.000164309	0.000415891	0.807789	6.37677e-14	1.6159e-12	-0.207827	0.000615605	0.00234168	0.0261076	0.633617	0.680565	1.01562	1.89468e-16	4.47948e-15		6.57968	6.51938	6.43609	5.7739	5.70258	5.70706	6.81074	6.64115	6.7674	6.51402	6.52221	6.56208
ENSG00000174370	C11orf45	-1.10455	3.78351e-06	1.22978e-05	-1.12437	9.9047e-06	3.11041e-05	-0.344133	0.162049	0.217265	-0.324316	0.209888	0.315177	-1.44869	9.01437e-07	2.84758e-06	-0.0198169	0.928891	0.939906		1.90557	2.02892	1.91564	0.851701	0.993962	0.805104	0.829631	1.28282	0.538719	0.539267	0.494996	0.590965
ENSG00000149179	C11orf49	-0.0952809	0.314752	0.377372	0.312514	0.00258307	0.00516049	0.202187	0.0385778	0.0611133	-0.205607	0.0367473	0.0760494	0.106906	0.285481	0.339164	0.407795	9.22161e-05	0.00020643		4.21229	4.39207	4.02074	4.19712	4.03705	4.06445	4.56342	4.56156	4.39204	4.35345	4.41867	4.15646
ENSG00000182919	C11orf54	0.879827	1.71937e-09	1.00082e-08	-0.175191	0.143479	0.192427	-0.638169	3.26577e-07	1.57032e-06	0.416849	0.00111632	0.00393309	0.241658	0.0391767	0.0561673	-1.05502	7.483e-11	4.91948e-10		3.16455	3.47627	3.24768	4.11712	4.18104	4.2145	3.18355	2.96216	3.20288	3.66015	3.49299	3.43878
ENSG00000110696	C11orf58	-0.0703647	0.211104	0.26685	0.23906	0.000198006	0.000492706	0.160678	0.00709951	0.0134728	-0.148746	0.0120757	0.0299378	0.0903135	0.116386	0.15169	0.309424	5.9154e-06	1.62261e-05		7.16091	7.23229	7.32781	7.15905	7.18425	7.17475	7.43584	7.55278	7.45857	7.32319	7.45796	7.23107
ENSG00000175573	C11orf68	-0.485522	2.6738e-09	1.50836e-08	-0.272345	4.21402e-05	0.000118757	0.25197	0.000117794	0.000330131	0.0387934	0.496135	0.606545	-0.233552	0.000294251	0.000614423	0.213177	0.000653585	0.00127373		6.70309	6.55423	6.70922	6.22292	6.22798	6.06584	6.36251	6.3788	6.40944	6.38346	6.45809	6.43359
ENSG00000180425	C11orf71	0.887179	0.00321787	0.00614941	0.402352	0.192756	0.249169	-0.606768	0.0279897	0.0459201	-0.121941	0.677202	0.761502	0.280411	0.375247	0.432522	-0.484827	0.0619826	0.0845187		-0.15307	0.602223	0.32602	0.888884	1.32914	1.14764	0.733043	1.16312	0.192157	0.539267	0.832686	0.359074
ENSG00000173715	C11orf80	-0.56475	0.00155993	0.00316989	-0.0870828	0.586769	0.651231	0.527095	0.00317154	0.0065235	0.0494284	0.760647	0.825755	-0.0376545	0.816738	0.846909	0.477667	0.00594564	0.00984658		2.37022	2.45697	2.62168	1.68622	2.16217	1.97541	2.20067	2.72912	2.37162	2.33837	2.53021	2.56642
ENSG00000188070	C11orf95	0.346309	7.85385e-06	2.42064e-05	0.401105	1.24149e-06	4.6411e-06	0.399736	3.34707e-07	1.60579e-06	0.34494	5.27967e-06	3.52345e-05	0.746045	7.82431e-12	5.98274e-11	0.0547961	0.362374	0.415477		5.63741	5.5371	5.57035	5.98072	5.88286	5.91354	6.1059	5.85074	5.9744	6.32077	6.24662	6.38809
ENSG00000187479	C11orf96	-0.346355	0.206982	0.262496	1.24143	1.45494e-05	4.43515e-05	1.07224	0.000194103	0.000517932	-0.515541	0.0198202	0.0454006	0.725886	0.00800717	0.013043	1.58778	2.08772e-07	7.29336e-07		0.823201	1.58099	0.695983	0.560531	0.841012	0.634288	1.90063	2.48474	2.28244	1.9933	1.38807	1.61909
ENSG00000133641	C12orf29	-0.255179	0.0170391	0.027915	-0.14506	0.181114	0.235811	-0.25554	0.0301286	0.049027	-0.365658	0.00420755	0.0122513	-0.510719	0.000152861	0.0003359	0.110119	0.288186	0.339074		3.62847	3.70612	3.51377	3.45223	3.33993	3.27908	3.45738	3.43668	3.4819	3.11459	3.38164	2.90476
ENSG00000047621	C12orf4	-0.25035	0.00336323	0.00639853	-0.310219	0.000983502	0.00213261	-0.162231	0.0649556	0.0972549	-0.102362	0.263708	0.376432	-0.412581	6.93022e-05	0.000161022	-0.0598692	0.46307	0.516495		4.23064	4.41392	4.28759	4.10532	4.14555	3.94891	4.04515	3.98776	3.97949	3.86044	3.91347	3.93704
ENSG00000157895	C12orf43	-0.415174	6.86326e-05	0.000177546	-0.233721	0.0164717	0.0279404	0.0343608	0.719011	0.768226	-0.147092	0.145008	0.234151	-0.380813	0.000516542	0.0010347	0.181452	0.0535017	0.0739229		4.26072	4.1217	4.24292	3.72321	3.95743	3.70311	4.04515	3.90311	3.97475	3.96352	3.75371	3.73982
ENSG00000151131	C12orf45	-0.0543177	0.696386	0.743928	0.480741	0.00161981	0.00337844	0.643996	2.63352e-05	8.48239e-05	0.108938	0.388767	0.504641	0.589679	0.000222364	0.000473272	0.535059	0.000231711	0.000485418		2.27913	2.44003	2.40173	2.26906	2.30938	2.40547	2.87952	2.77067	2.90724	2.8281	2.86062	3.1697
ENSG00000111678	C12orf57	-0.349187	0.0025334	0.00496179	0.441942	0.000158056	0.00040189	0.823831	8.57189e-09	5.95658e-08	0.0327021	0.728603	0.802592	0.474644	8.32254e-05	0.000190946	0.791129	1.29234e-08	5.48835e-08		3.42042	3.35503	3.56492	3.18708	3.1705	3.00531	3.77494	3.93391	3.98891	4.01243	3.8311	3.91581
ENSG00000130921	C12orf65	-0.114138	0.186626	0.239865	-0.223026	0.0207895	0.0344741	0.011429	0.895844	0.917344	0.120317	0.205706	0.310026	-0.102709	0.269423	0.322541	-0.108888	0.216427	0.262883		4.55576	4.31057	4.66373	4.36156	4.32643	4.53171	4.40394	4.29827	4.20653	4.38351	4.42493	4.45381
ENSG00000174206	C12orf66	0.197057	0.299406	0.362196	-0.591838	0.0143527	0.0246416	-0.320514	0.110013	0.154948	0.468381	0.0535924	0.104268	-0.123457	0.565178	0.616208	-0.788895	0.000827323	0.0015879		1.52436	1.7554	1.23442	1.55357	1.77994	1.65626	0.733043	0.784767	1.15589	1.36897	1.62381	1.15906
ENSG00000204954	C12orf73	0.545588	7.06388e-05	0.000182294	0.404355	0.00313673	0.00615894	-0.0644056	0.54629	0.611893	0.076827	0.509657	0.619232	0.481182	0.0006991	0.00136368	-0.141233	0.187787	0.231523		2.5946	2.49025	2.54449	3.07862	3.09809	3.06706	2.93486	2.93805	2.94647	3.04107	3.1893	2.88305
ENSG00000235162	C12orf75	-1.35246	2.28424e-19	9.71371e-18	-0.761249	1.37692e-13	1.96923e-12	-0.447114	2.77834e-07	1.35271e-06	-1.03832	7.15854e-15	5.09052e-13	-1.79957	6.58292e-21	4.25562e-19	0.591209	9.9032e-11	6.32224e-10		6.68324	6.76693	6.76497	5.37095	5.32397	5.47236	5.91271	6.06209	5.96965	4.91028	4.95656	4.96845
ENSG00000174456	C12orf76	0.125375	0.326085	0.389102	0.0436966	0.748808	0.794689	0.214894	0.0813584	0.118785	0.296572	0.0296714	0.0635531	0.340269	0.0159609	0.0246382	-0.081678	0.50915	0.561542		2.68609	2.66074	2.80305	2.77528	2.87986	2.89611	2.60717	3.05476	2.69327	3.0783	3.2184	2.95763
ENSG00000179933	C14orf119	0.0499651	0.547571	0.608229	0.145613	0.099737	0.139082	0.134133	0.108032	0.152409	0.0384843	0.650049	0.739348	0.184098	0.0428645	0.061051	0.0956482	0.238939	0.28696		4.64512	4.86462	4.68187	4.77303	4.83981	4.72928	4.84916	5.01487	4.78191	4.92568	5.1312	4.75502
ENSG00000227051	C14orf132	0.0321209	0.543425	0.604488	-1.57348	7.73887e-20	5.24114e-18	-1.51665	1.77871e-19	4.13954e-17	0.0889465	0.197125	0.299703	-1.48453	4.3945e-19	1.598e-17	-1.6056	3.17779e-20	2.40685e-18		6.82886	6.8701	6.91707	6.85288	6.91354	6.95098	5.24252	5.27035	5.38653	5.3909	5.24515	5.49385
ENSG00000179476	C14orf28	0.303955	0.121875	0.165061	1.25914	2.21527e-07	9.50886e-07	0.653021	0.000463025	0.0011441	-0.302167	0.0550932	0.10675	0.956976	2.8733e-05	7.14697e-05	0.955188	1.40891e-06	4.28363e-06		1.6387	1.61156	1.23442	1.82698	1.58176	1.87155	2.46405	2.79772	2.81485	2.39848	2.59821	2.26457
ENSG00000100802	C14orf93	-0.110858	0.377084	0.442206	-0.916722	3.20415e-06	1.1028e-05	-0.45649	0.00339318	0.00694146	0.349374	0.049078	0.0967948	-0.567348	0.000757362	0.00146859	-0.805864	1.09822e-05	2.86531e-05		2.70371	2.82629	2.80305	2.4164	2.75698	2.81844	1.83233	1.8971	1.91811	2.29158	2.13184	2.21331
ENSG00000167173	C15orf39	0.664826	5.18633e-08	2.34825e-07	0.782234	4.18628e-09	2.47046e-08	0.102783	0.205167	0.266748	-0.0146252	0.85932	0.900475	0.767609	8.63202e-09	3.77098e-08	0.117409	0.139862	0.17762		4.70321	4.39207	4.49816	5.25825	5.09789	5.19807	5.35023	5.18586	5.35042	5.29136	5.04449	5.44469
ENSG00000169609	C15orf40	0.220351	0.0237161	0.037682	-0.104458	0.313697	0.381834	-0.0550503	0.545539	0.611302	0.269759	0.0123121	0.0304355	0.165301	0.109637	0.143787	-0.324809	0.00161081	0.00294254		3.68279	3.58039	3.82482	4.01571	3.77944	4.00608	3.55949	3.58379	3.66944	3.89736	3.92234	3.82197
ENSG00000189227	C15orf61	-0.00326254	0.984849	0.987799	-0.366853	0.0706304	0.102634	-0.143166	0.433493	0.505117	0.220425	0.287729	0.401983	-0.146428	0.45327	0.50974	-0.363591	0.0568037	0.0781143		2.39212	1.93535	1.78751	2.24057	1.87756	1.88685	1.76064	1.76629	1.40153	1.97367	1.82639	1.72048
ENSG00000188277	C15orf62	0.411486	0.0638602	0.0924463	0.104921	0.657797	0.715118	-0.338927	0.122295	0.170003	-0.0323615	0.890996	0.924885	0.0725591	0.764449	0.800078	-0.306565	0.148653	0.187631		0.539001	0.827289	0.850565	1.21593	1.05087	1.22192	1.04611	0.612672	0.900178	0.954093	0.832686	0.694282
ENSG00000125149	C16orf70	0.0119538	0.893966	0.913448	0.200234	0.0386931	0.0600547	0.344546	0.000420801	0.00104791	0.156265	0.0881682	0.1567	0.3565	0.000654218	0.00128397	0.188281	0.0359751	0.0514965		3.8894	3.92274	3.81076	3.70769	3.90437	4.00257	4.04012	4.06214	4.09311	4.29139	4.25981	4.12444
ENSG00000166246	C16orf71	0.312398	0.292254	0.354886	0.860932	0.00616166	0.0113841	0.711235	0.0088498	0.0164576	0.162701	0.517785	0.626703	1.02363	0.00145128	0.00268445	0.548535	0.0394283	0.0560073		0.281782	-0.298241	0.32602	0.649886	-0.0741987	0.705059	0.875604	0.837854	1.05179	0.954093	1.28181	1.08495
ENSG00000182831	C16orf72	-0.112519	0.0524797	0.0773627	0.242981	0.000187612	0.000469122	0.237545	0.000220609	0.000581506	-0.117955	0.0435501	0.0876127	0.125026	0.0372278	0.0536194	0.3555	6.19907e-07	2.00729e-06		6.00208	6.0948	6.11232	5.909	5.99859	5.97479	6.2901	6.32404	6.33563	6.21714	6.07032	6.28117
ENSG00000159761	C16orf86	0.70159	0.015532	0.0256529	0.142251	0.644673	0.70378	0.261873	0.27221	0.339996	0.821212	0.00577949	0.0160646	0.963463	0.00199832	0.00361329	-0.559339	0.0433068	0.0609418		0.88629	0.0969877	0.098058	1.18637	0.633101	1.14764	0.194388	0.729652	0.432188	0.993605	1.53408	1.26355
ENSG00000155330	C16orf87	0.42635	3.40541e-05	9.36797e-05	-0.534328	2.39424e-05	7.04675e-05	-0.93191	6.49893e-10	5.88305e-09	0.0287681	0.802547	0.858053	-0.505559	7.12514e-05	0.000165313	-0.960678	1.69961e-10	1.04041e-09		3.67388	3.72022	3.6516	4.04483	4.14555	4.11405	3.17439	3.24365	3.04917	3.17599	2.96732	3.30643
ENSG00000174109	C16orf91	0.00251095	0.981486	0.984949	-0.0467942	0.688331	0.741761	0.0903825	0.404823	0.477403	0.139688	0.235307	0.344141	0.0928934	0.428343	0.485417	-0.0493052	0.64766	0.693612		3.45204	3.05482	3.50215	3.33587	3.31109	3.40665	3.37175	3.20376	3.31954	3.38357	3.44456	3.4971
ENSG00000256806	C17orf100	0.0390696	0.831867	0.861619	0.209137	0.280427	0.34664	0.235759	0.186023	0.245145	0.0656913	0.720078	0.795667	0.274829	0.160572	0.202675	0.170068	0.334563	0.387232		1.67489	1.61156	1.86211	1.57654	1.74587	1.97541	1.83233	1.97025	2.01356	1.7381	2.40925	2.02795
ENSG00000186665	C17orf58	-1.06048	6.46519e-09	3.41396e-08	0.340892	0.00364585	0.00705791	1.04415	1.01002e-08	6.84759e-08	-0.357223	0.00273147	0.0084923	-0.0163313	0.887722	0.90649	1.40137	7.54084e-12	6.16639e-11		3.15177	3.08782	3.33541	2.28309	2.09611	2.13771	3.46492	3.58379	3.59732	3.09656	3.35568	3.19634
ENSG00000214226	C17orf67	0.0150147	0.93736	0.950278	-0.894027	0.000787387	0.00174249	-0.858187	0.000751637	0.00176823	0.0508546	0.848454	0.893036	-0.843172	0.00149242	0.00275061	-0.909041	0.000374126	0.000758083		1.35627	1.58099	1.44324	1.18637	1.67523	1.54492	0.682211	0.270484	0.817945	0.591704	0.832686	0.590965
ENSG00000108666	C17orf75	-0.597591	1.53956e-05	4.49814e-05	-0.183251	0.117364	0.160709	-0.0587037	0.649015	0.708278	-0.473044	0.00107841	0.00382162	-0.656295	2.1945e-05	5.56782e-05	0.41434	0.00125764	0.00233689		3.04522	3.25206	3.24071	2.51483	2.72236	2.56618	3.03953	2.93805	3.04917	2.53863	2.70486	2.45314
ENSG00000141219	C17orf80	0.226115	0.00465322	0.00859922	-0.197462	0.0226442	0.037217	-0.17438	0.0248654	0.0414207	0.249197	0.00524956	0.0148269	0.0517351	0.524024	0.577586	-0.423576	6.12293e-06	1.67429e-05		4.31332	4.21425	4.31109	4.46982	4.48713	4.55823	3.99397	4.05656	4.19028	4.32276	4.41867	4.28616
ENSG00000187624	C17orf97	-0.692507	0.0028422	0.00550714	0.0769574	0.702824	0.75433	0.874981	0.000286816	0.000738533	0.105517	0.598621	0.697337	0.182474	0.373319	0.43061	0.769464	0.000973089	0.00184609		1.6387	1.23328	1.26223	0.513688	0.705785	0.836968	1.30321	1.56059	1.4295	1.48441	1.33592	1.69579
ENSG00000141428	C18orf21	0.181529	0.266102	0.326788	-0.75158	0.000902444	0.00197492	-1.01054	2.43142e-05	7.88102e-05	-0.0774354	0.7393	0.810398	-0.829015	0.000570716	0.00113241	-0.933109	3.15924e-05	7.64572e-05		1.99416	2.4229	2.08095	2.31076	2.1229	2.59442	1.36897	1.68169	1.28393	1.42785	1.04248	1.48143
ENSG00000152242	C18orf25	0.112416	0.103579	0.142714	0.424867	1.34245e-06	4.99487e-06	0.175518	0.0116371	0.0210299	-0.136932	0.0471184	0.0935352	0.287935	0.00036624	0.000752346	0.31245	3.16839e-05	7.66208e-05		4.49127	4.51036	4.58882	4.69645	4.61766	4.64179	4.9493	4.95905	4.97452	4.7976	4.75784	4.89715
ENSG00000177576	C18orf32	-0.170799	0.356071	0.42053	0.238944	0.204698	0.262907	0.588378	0.00200037	0.00428745	0.178635	0.310896	0.426021	0.417578	0.0306408	0.044859	0.409743	0.0250509	0.0369797		1.84334	2.07353	1.95025	2.19676	1.77994	1.48584	2.40258	2.16978	2.03192	2.22674	2.43426	2.4823
ENSG00000166845	C18orf54	-1.41233	4.22322e-11	3.21387e-10	-1.75493	2.1729e-11	1.96559e-10	-0.140597	0.411158	0.483493	0.202004	0.295654	0.410452	-1.55292	2.35774e-10	1.3668e-09	-0.342601	0.0538017	0.0743053		4.14294	4.3788	3.83874	2.69358	2.6597	2.71935	2.66067	2.2306	2.17092	2.72624	2.38379	2.4678
ENSG00000131943	C19orf12	0.170641	0.00721451	0.0128151	0.501866	6.78354e-09	3.8403e-08	0.125823	0.0362903	0.0578115	-0.205402	0.00145669	0.00494449	0.296464	5.36552e-05	0.00012727	0.331225	2.29533e-06	6.73548e-06		5.20498	5.14621	5.10117	5.33098	5.26956	5.34519	5.68477	5.61827	5.63189	5.50466	5.39604	5.40526
ENSG00000119559	C19orf25	0.0333804	0.577575	0.636721	-0.139671	0.0357419	0.0558945	-0.100064	0.109858	0.154769	0.0729875	0.265662	0.378356	-0.0666834	0.304985	0.359599	-0.173051	0.00757119	0.0122719		5.28031	5.33438	5.16518	5.24397	5.2815	5.32707	5.08267	5.16523	5.09508	5.20774	5.21299	5.14297
ENSG00000105072	C19orf44	-0.229034	0.136927	0.182797	-0.251874	0.131808	0.178325	0.354849	0.0233887	0.0392573	0.377689	0.0261295	0.0571331	0.125816	0.422952	0.480414	-0.02284	0.883781	0.900955		2.53678	2.44003	2.65353	2.21152	2.43228	2.34027	2.06836	2.19034	2.62236	2.80608	2.84205	2.45314
ENSG00000160392	C19orf47	0.562332	2.53848e-10	1.70118e-09	0.21206	0.00131449	0.00279261	-0.0516088	0.345817	0.417908	0.298663	1.75501e-05	0.000103094	0.510723	3.86696e-09	1.79858e-08	-0.350272	8.53769e-07	2.68904e-06		5.64883	5.59562	5.57452	6.14629	6.0973	6.24797	5.80101	5.85879	5.78719	6.14878	6.02163	6.14645
ENSG00000104979	C19orf53	-0.225859	0.000446046	0.000996402	-0.217658	0.000846841	0.00186023	-0.266396	0.000120182	0.000335512	-0.274596	0.000112097	0.000531618	-0.492255	1.2504e-08	5.32728e-08	0.00820045	0.885572	0.902063		6.33311	6.38316	6.41456	6.20276	6.15684	6.10563	6.13808	6.29111	6.06743	5.92439	5.94101	5.81078
ENSG00000188493	C19orf54	-0.140685	0.180101	0.232389	-0.0915311	0.405486	0.475774	0.121983	0.253768	0.320465	0.0728295	0.515646	0.62473	-0.0187016	0.866007	0.888429	0.0491537	0.636832	0.683618		4.12343	4.01139	3.97944	3.82264	3.8692	3.96341	4.06513	3.59925	4.09747	4.1279	3.82165	4.00392
ENSG00000183397	C19orf71	0.123713	0.460346	0.524751	0.219728	0.217813	0.277634	-0.0450619	0.791329	0.831406	-0.141077	0.433325	0.548459	0.0786515	0.672688	0.717523	0.0960149	0.54722	0.598311		2.73832	2.00609	2.27092	2.32439	2.48486	2.46786	2.47902	2.45106	2.62236	2.42762	1.8637	2.65873
ENSG00000197223	C1D	-0.0677133	0.498287	0.561698	0.144195	0.168485	0.221668	0.0275085	0.786499	0.826942	-0.1844	0.0870665	0.15513	-0.0402047	0.710285	0.751438	0.211908	0.0344818	0.0494972		3.5624	3.86047	3.68795	3.60529	3.67469	3.64579	3.67449	4.07326	3.83539	3.66015	3.74373	3.63334
ENSG00000106392	C1GALT1	-0.14703	0.013738	0.0229835	-0.736797	5.76014e-12	5.83767e-11	-0.947661	7.44165e-14	1.86405e-12	-0.357894	2.57329e-05	0.000145358	-1.09469	4.52993e-15	6.64943e-14	-0.589767	3.55294e-10	2.02483e-09		5.88725	5.88558	5.9249	5.72333	5.76237	5.77546	5.06542	5.30847	5.13596	4.87104	4.78727	4.75801
ENSG00000171155	C1GALT1C1	0.389296	0.000252681	0.000587737	-0.144662	0.175087	0.229082	-0.316167	0.00196503	0.00421808	0.217791	0.0458838	0.0913963	0.073129	0.483292	0.538748	-0.533958	4.97199e-06	1.38021e-05		3.81838	3.80202	3.90641	4.38126	4.18104	4.17141	3.76887	3.78643	3.58495	4.07823	3.93992	3.75185
ENSG00000180999	C1orf105	2.39483	2.85887e-07	1.13999e-06	3.27233	5.88836e-10	4.04785e-09	0.8754	0.00022449	0.000590883	-0.00209485	0.991335	0.994911	3.27023	6.72854e-10	3.62176e-09	0.877495	0.000180193	0.000384476		-1.23516	-1.73382	-1.3836	0.813533	0.47573	0.739184	1.63262	1.46259	1.4295	1.36897	1.66667	1.53808
ENSG00000116922	C1orf109	0.289869	0.00138827	0.00284682	0.302642	0.00146982	0.00309742	0.170819	0.032853	0.0529955	0.158045	0.0592645	0.113188	0.460687	1.18419e-05	3.12465e-05	0.0127735	0.86725	0.886857		3.94971	4.16357	4.09995	4.37144	4.46636	4.27391	4.36418	4.46362	4.33035	4.59737	4.56177	4.46481
ENSG00000000460	C1orf112	-0.945535	2.4981e-08	1.19849e-07	-1.79514	2.28292e-11	2.0564e-10	-0.882735	2.20987e-05	7.23434e-05	-0.0331312	0.869855	0.908316	-1.82827	2.98677e-11	2.03679e-10	-0.849603	2.5106e-05	6.16335e-05		3.53313	3.57265	3.38052	2.50289	2.51551	2.61294	1.46231	1.99384	1.70587	1.61683	2.13184	1.45225
ENSG00000197982	C1orf122	0.00288482	0.965316	0.971922	0.4292	7.41998e-07	2.90179e-06	0.366449	5.80803e-06	2.13874e-05	-0.0598661	0.361072	0.476613	0.369334	9.35403e-06	2.50799e-05	0.426315	4.14256e-07	1.38265e-06		5.95503	5.78187	6.03381	6.05007	5.89748	5.85347	6.28797	6.4678	6.32078	6.32755	6.24309	6.3089
ENSG00000143633	C1orf131	0.280699	0.000786993	0.00168397	-0.0871861	0.290699	0.357405	-0.0852324	0.248099	0.314672	0.282653	0.00149946	0.00507217	0.195467	0.0210159	0.0316624	-0.367885	3.61614e-05	8.66627e-05		4.48619	4.49814	4.59704	4.74289	4.90686	4.79158	4.41176	4.59664	4.35971	4.72903	4.83031	4.66568
ENSG00000131591	C1orf159	-0.424948	9.88359e-06	2.98866e-05	-1.13807	6.21174e-12	6.25081e-11	-0.334953	0.000935532	0.0021623	0.378173	0.00135818	0.00465455	-0.759901	8.60315e-09	3.75966e-08	-0.713127	5.61302e-08	2.1511e-07		4.35852	4.40085	4.36339	3.95564	4.01219	3.88937	3.2977	3.03216	3.36369	3.59099	3.58523	3.66549
ENSG00000198912	C1orf174	-0.207283	0.00623497	0.0112421	-0.86717	8.98174e-11	7.27174e-10	-0.37608	5.22267e-05	0.00015858	0.283808	0.00373652	0.0110686	-0.583362	1.14549e-07	4.22301e-07	-0.659888	1.07317e-08	4.62667e-08		4.58458	4.73525	4.72498	4.38126	4.5328	4.52683	3.781	3.79316	3.89677	4.05973	4.14326	4.13825
ENSG00000119280	C1orf198	1.13268	4.48518e-19	1.74499e-17	0.983592	1.53043e-17	5.48726e-16	-0.546915	7.6582e-12	1.11139e-10	-0.397832	5.64708e-09	8.08531e-08	0.58576	2.90756e-12	2.41667e-11	-0.149083	0.00314119	0.00546517		7.39518	7.40966	7.40041	8.50439	8.49651	8.60138	8.42311	8.31059	8.42074	7.97213	7.96883	8.02015
ENSG00000116667	C1orf21	0.82348	8.21213e-12	7.10238e-11	-1.83651	9.17076e-15	1.67694e-13	-1.78755	3.498e-17	2.7469e-15	0.872434	3.0016e-07	2.72668e-06	-0.964072	3.04569e-10	1.72652e-09	-2.65999	2.83585e-19	1.48159e-17		4.06328	4.30122	4.24292	5.00664	5.04459	5.0513	2.47902	2.41658	2.29769	3.2594	3.23273	3.26508
ENSG00000142686	C1orf216	0.424855	1.33064e-07	5.62305e-07	0.166458	0.0134493	0.0232323	0.060368	0.28802	0.357204	0.318765	1.47847e-05	8.90145e-05	0.485223	2.90448e-08	1.17613e-07	-0.258397	0.000114526	0.00025279		4.93721	4.89601	5.02812	5.3511	5.38334	5.4181	5.15668	5.10695	5.11674	5.40745	5.47652	5.46126
ENSG00000239887	C1orf226	0.700195	0.000117346	0.000290584	1.39426	1.29613e-09	8.37477e-09	0.3371	0.0128771	0.0230172	-0.356968	0.00700372	0.018949	1.0373	6.84518e-07	2.19595e-06	0.694068	2.84515e-06	8.21705e-06		1.87479	1.98289	2.09648	2.4787	2.73109	2.84218	3.54534	3.30148	3.29695	2.90264	3.01785	3.1607
ENSG00000143793	C1orf35	-0.317197	0.000121996	0.000300819	-0.30037	0.000410891	0.000959221	0.130278	0.0845	0.122853	0.113451	0.14952	0.240102	-0.186919	0.0186025	0.0283331	0.0168264	0.81738	0.843407		5.0379	5.17464	5.072	4.68329	4.83577	4.80976	4.80826	4.74298	4.8299	4.76657	4.93042	5.0413
ENSG00000143612	C1orf43	0.261899	3.28686e-05	9.06135e-05	-0.243162	0.000103707	0.000272298	-0.496634	8.76943e-10	7.73018e-09	0.00842699	0.875973	0.912769	-0.234735	0.000170406	0.000371205	-0.505061	5.41063e-10	2.99162e-09		7.48708	7.46198	7.49172	7.77424	7.68271	7.76996	7.20663	7.36718	7.14215	7.20087	7.30783	7.23536
ENSG00000164008	C1orf50	0.51412	0.0110332	0.01884	0.918032	5.06439e-05	0.000140678	0.32704	0.0544496	0.0830895	-0.0768725	0.642053	0.733278	0.841159	0.000195997	0.000421428	0.403912	0.0159534	0.0244497		1.48414	1.7554	1.31631	1.74823	2.16217	2.05884	2.27116	2.38125	2.52204	2.0876	2.35787	2.53892
ENSG00000162642	C1orf52	-0.0265061	0.755951	0.796299	0.521842	1.45856e-06	5.3896e-06	0.572954	1.16996e-07	6.13751e-07	0.0246055	0.754389	0.821663	0.546448	8.79671e-07	2.78363e-06	0.548348	1.87646e-07	6.63866e-07		4.21229	4.34736	4.09995	4.23371	4.15856	4.16201	4.75392	4.83398	4.6154	4.69946	4.89482	4.71258
ENSG00000203724	C1orf53	0.377509	0.0735799	0.104974	0.528016	0.0187183	0.0313934	0.191277	0.310145	0.380692	0.0407702	0.834663	0.883092	0.568786	0.0131298	0.020553	0.150507	0.413855	0.467465		1.06052	0.975681	1.23442	1.53022	1.74587	1.17283	1.71079	1.65236	1.51027	1.69081	1.62381	1.64511
ENSG00000118292	C1orf54	0.0812192	0.627986	0.683813	-0.536117	0.0112482	0.0196932	0.03121	0.85026	0.880813	0.648546	0.00263049	0.00822531	0.112429	0.539125	0.591785	-0.617336	0.0021378	0.00382979		1.56349	2.07353	2.08095	2.1668	2.05497	1.88685	1.33646	1.65236	1.31424	2.21007	2.00399	1.9255
ENSG00000162757	C1orf74	-0.732212	0.00328173	0.00626273	-0.378059	0.110213	0.152001	0.345057	0.168051	0.224489	-0.00909576	0.97077	0.980731	-0.387155	0.112946	0.147775	0.354153	0.145806	0.184364		1.7783	1.61156	1.64687	0.995009	1.07851	0.836968	1.08576	1.94628	0.977976	1.61683	1.28181	0.966103
ENSG00000108561	C1QBP	0.251073	0.000107098	0.000267535	-0.095431	0.106475	0.147354	-0.360509	8.12862e-07	3.5871e-06	-0.0140044	0.810486	0.864375	-0.109435	0.0699986	0.0956327	-0.346504	1.19205e-06	3.66783e-06		6.22438	6.35181	6.32343	6.5763	6.58605	6.50075	6.27302	6.2316	6.12307	6.14769	6.30713	6.151
ENSG00000131094	C1QL1	-1.3688	1.84065e-18	6.10372e-17	-2.77129	2.40939e-22	4.05792e-20	-2.4546	1.83163e-17	1.63951e-15	-1.05211	2.17829e-08	2.70437e-07	-3.8234	2.41378e-22	2.45997e-20	-1.40249	7.11471e-15	1.13752e-13		6.34719	6.35181	6.42613	5.12824	4.97094	4.94749	3.4873	3.54441	3.78758	2.498	2.68415	2.57997
ENSG00000186897	C1QL4	3.6726	2.28283e-13	2.6734e-12	0.286603	0.415537	0.485787	-3.69827	6.22613e-13	1.15821e-11	-0.312274	0.390006	0.505885	-0.0256702	0.945129	0.95445	-3.38599	3.04592e-13	3.26267e-12		-0.0314666	0.0969877	-0.819903	3.25274	3.09133	3.30778	0.119946	0.107101	-0.357423	-0.215041	-0.803306	-0.166158
ENSG00000145861	C1QTNF2	-0.0375584	0.74256	0.78472	-1.38558	4.56362e-09	2.67955e-08	-0.580442	0.000182795	0.000489902	0.767576	0.000165895	0.000745857	-0.618	0.000157906	0.000346274	-1.34802	3.75042e-09	1.75587e-08		3.36612	3.31843	2.97259	3.19453	3.11153	3.13912	2.08802	1.65236	1.70587	2.62922	2.40925	2.6067
ENSG00000133466	C1QTNF6	0.299386	0.0221354	0.0353901	-0.203041	0.162636	0.214857	0.241628	0.0416208	0.0653596	0.744055	7.22361e-06	4.70785e-05	0.541014	0.000299239	0.000624227	-0.502427	0.000508697	0.00100779		2.86901	2.67529	2.93851	3.2093	3.21476	2.99828	2.83368	2.6121	2.48255	3.51835	3.1893	3.33869
ENSG00000159403	C1R	0.574128	3.01923e-11	2.35935e-10	-1.15732	2.30869e-17	7.85937e-16	-1.19214	3.652e-18	4.32829e-16	0.539301	1.11732e-09	1.89427e-08	-0.618017	2.14401e-11	1.51454e-10	-1.73145	7.5847e-22	1.31195e-19		7.24606	7.08891	7.17065	7.8398	7.73384	7.65149	6.05186	5.97591	6.00376	6.58202	6.54536	6.52051
ENSG00000139178	C1RL	-0.0759659	0.440632	0.505159	-1.32175	3.22705e-10	2.32667e-09	-0.949375	4.39818e-08	2.54967e-07	0.296405	0.0646628	0.121166	-1.02534	2.27285e-08	9.34549e-08	-1.24578	4.97054e-10	2.76381e-09		3.72655	3.45113	3.6197	3.58277	3.50177	3.48415	2.47902	2.03987	2.31278	2.72624	2.48304	2.4823
ENSG00000182326	C1S	0.59127	2.48375e-09	1.40548e-08	-1.86042	7.76323e-17	2.32715e-15	-1.93637	1.52973e-18	2.19772e-16	0.515321	6.46419e-05	0.000329517	-1.3451	2.69648e-14	3.2934e-13	-2.45169	3.54564e-20	2.63862e-18		5.7024	5.549	5.55075	6.26595	6.23183	6.05911	3.87453	3.68142	3.66357	4.40198	4.26679	4.08696
ENSG00000088854	C20orf194	0.0400296	0.548592	0.60907	0.322862	5.80025e-05	0.000159186	0.381627	2.32946e-06	9.30622e-06	0.0987946	0.136036	0.222411	0.421656	1.45091e-06	4.43449e-06	0.282832	0.000123668	0.0002711		4.87247	4.97161	4.8471	4.92844	4.9317	4.942	5.13558	5.173	5.32831	5.26738	5.38324	5.31493
ENSG00000101220	C20orf27	-0.350519	2.48494e-06	8.33741e-06	-0.516104	1.07017e-08	5.83646e-08	-0.229046	0.00124259	0.00278988	-0.0634616	0.351253	0.466733	-0.579565	2.11256e-09	1.03052e-08	-0.165584	0.0118087	0.0184985		5.53531	5.58218	5.66456	5.24397	5.28298	5.22691	5.17288	4.98576	5.09071	4.98325	5.00746	5.0728
ENSG00000196476	C20orf96	0.629327	1.05164e-05	3.16433e-05	0.318417	0.0181352	0.0304874	0.1913	0.0634921	0.0953872	0.50221	0.000128612	0.00059863	0.820627	3.3651e-07	1.138e-06	-0.31091	0.00697532	0.0113941		2.91512	2.79998	2.96414	3.58277	3.38489	3.61396	3.06951	3.22384	3.34179	3.70249	3.90455	3.60711
ENSG00000160298	C21orf58	-0.973961	5.97915e-13	6.40981e-12	-2.33055	3.42013e-18	1.47253e-16	-1.20512	2.49738e-11	3.205e-10	0.151469	0.256634	0.368429	-2.17908	1.9696e-17	4.82044e-16	-1.35659	1.71805e-12	1.58895e-11		5.63282	5.58218	5.34503	4.56765	4.50761	4.52683	3.11813	3.1731	3.25068	3.29146	3.11388	3.51132
ENSG00000154642	C21orf91	0.498697	7.25437e-05	0.000186833	0.559204	2.83273e-05	8.22759e-05	0.0329319	0.73575	0.783755	-0.0275756	0.787683	0.847396	0.531628	6.9056e-05	0.000160508	0.0605076	0.525849	0.577707		3.77736	3.52526	3.81076	4.07741	4.17465	4.35592	4.09459	4.39443	4.32291	4.15429	4.46797	4.18335
ENSG00000128346	C22orf23	0.836975	0.000255728	0.000594177	1.10443	1.00169e-05	3.14409e-05	0.0359316	0.833853	0.867256	-0.231525	0.195622	0.297807	0.872907	0.000352749	0.000726031	0.267456	0.0987972	0.12957		1.7783	1.02194	1.46733	2.24057	2.36655	2.08561	2.59348	2.41658	2.4556	2.27564	1.78809	2.53892
ENSG00000242259	C22orf39	0.0658642	0.519055	0.581523	-0.133141	0.234674	0.296566	0.170719	0.0943655	0.135556	0.369723	0.00196143	0.00638349	0.236583	0.0348728	0.0505116	-0.199005	0.0615702	0.0839832		4.20612	4.34736	4.09609	4.10926	4.44794	4.23856	4.00435	4.354	3.90177	4.4093	4.56743	4.38984
ENSG00000157617	C2CD2	-0.00806193	0.918763	0.935127	-0.364711	0.000318136	0.000758879	-0.163774	0.05608	0.0852624	0.192875	0.0435085	0.0875643	-0.171836	0.0596248	0.0825881	-0.356649	0.000204109	0.000431406		4.1558	4.31985	4.32764	4.37144	4.22807	4.22959	3.89141	3.80654	4.03058	4.16298	4.01646	4.1105
ENSG00000172375	C2CD2L	0.503354	1.1984e-05	3.57064e-05	0.686532	1.43826e-07	6.40783e-07	0.618712	2.68509e-08	1.6359e-07	0.435534	1.4609e-05	8.82468e-05	1.12207	5.21128e-12	4.14313e-11	0.183178	0.0332785	0.0479423		3.70045	3.55702	3.47269	4.03242	3.94997	4.19004	4.3108	4.2403	4.17797	4.74068	4.60097	4.65611
ENSG00000168014	C2CD3	-0.163008	0.018158	0.0295967	-0.733059	9.68405e-11	7.75693e-10	-1.02931	2.49594e-13	5.2937e-12	-0.459256	4.16278e-06	2.86934e-05	-1.19232	1.29728e-14	1.72611e-13	-0.570051	9.51092e-09	4.14222e-08		6.46683	6.28462	6.30265	6.18698	6.11992	6.24352	5.58626	5.45583	5.78042	5.24095	5.03634	5.1498
ENSG00000111731	C2CD5	-0.593319	7.15428e-09	3.76232e-08	-0.318497	0.000155106	0.000395017	0.255314	0.00197585	0.00423917	-0.0195081	0.798731	0.854972	-0.338005	0.000103901	0.00023497	0.274822	0.000796412	0.00153156		4.8568	4.9022	4.94045	4.29386	4.37181	4.27682	4.59124	4.57725	4.59394	4.43105	4.60648	4.68462
ENSG00000221843	C2orf16	-0.810393	0.00547243	0.00997112	0.116581	0.643575	0.70288	0.713917	0.014384	0.0254303	-0.213057	0.409636	0.525859	-0.0964761	0.714593	0.755434	0.926974	0.00148881	0.00273255		1.06052	0.406899	0.990175	-0.0641175	0.150746	0.116275	0.920157	1.20414	0.730739	0.428303	1.04248	0.836585
ENSG00000115998	C2orf42	-0.241904	0.0248968	0.0393565	0.0832148	0.428998	0.499198	0.144962	0.179364	0.237544	-0.180157	0.104491	0.179722	-0.0969419	0.383797	0.440988	0.325118	0.00295599	0.00517107		3.22681	3.45113	3.25462	3.15692	3.05701	3.0123	3.2977	3.47908	3.40652	3.25127	3.17453	3.19634
ENSG00000135974	C2orf49	0.149403	0.0814389	0.114943	-0.426392	0.000129341	0.000333648	-0.603029	4.99963e-07	2.30033e-06	-0.0272329	0.790714	0.849516	-0.453625	8.33369e-05	0.000191133	-0.575796	6.6054e-07	2.12542e-06		4.21229	4.25355	4.31441	4.38777	4.38293	4.47714	3.86886	3.8198	3.84061	3.58454	4.06533	3.89969
ENSG00000168887	C2orf68	0.099336	0.107495	0.147617	-0.466932	1.99049e-07	8.62208e-07	-0.371748	3.15085e-06	1.22252e-05	0.19452	0.00911209	0.0237159	-0.272412	0.00034466	0.000710869	-0.566268	2.21765e-09	1.08137e-08		5.40673	5.39275	5.28018	5.4352	5.49778	5.42073	4.80826	4.96801	4.889	5.00758	5.08059	5.15434
ENSG00000178074	C2orf69	-0.649787	3.91929e-07	1.53088e-06	-0.849692	2.97814e-08	1.4955e-07	-0.349238	0.00586105	0.0113566	-0.149333	0.248383	0.358959	-0.999026	4.3912e-09	2.01967e-08	-0.199905	0.0797333	0.106455		3.78566	4.1217	3.99196	3.30181	3.25164	3.44333	3.10853	3.03216	3.24283	3.05981	3.05057	2.87208
ENSG00000186132	C2orf76	0.153516	0.35106	0.415396	0.0377018	0.831842	0.866009	-0.272003	0.113412	0.158971	-0.15619	0.392879	0.508632	-0.118488	0.522351	0.576288	-0.115814	0.47093	0.524394		1.96523	1.98289	2.00066	2.24057	2.06881	2.12486	2.02822	2.14893	1.91811	1.64191	2.40925	1.76862
ENSG00000187699	C2orf88	-0.0284591	0.903524	0.921448	0.0912602	0.710152	0.760984	-0.161067	0.513153	0.581838	-0.280786	0.277075	0.390117	-0.189526	0.469285	0.525074	0.119719	0.60197	0.650888		1.35627	1.41758	1.17712	0.995009	1.20926	1.58299	1.00534	1.87187	1.34393	0.738467	1.4384	1.29676
ENSG00000228486	C2orf92	-0.0582081	0.73676	0.779899	0.524639	0.00448814	0.00851715	0.704483	0.0001162	0.000326032	0.121637	0.429236	0.544413	0.646275	0.000726887	0.00141336	0.582847	0.000893521	0.00170652		2.15652	1.98289	1.93305	1.91973	2.21293	1.72599	2.32185	2.71501	2.54778	2.60392	2.89707	2.52497
ENSG00000114405	C3orf14	-0.800073	9.38983e-08	4.08948e-07	-0.874414	1.25141e-07	5.6362e-07	-0.605602	0.000271617	0.000702647	-0.531261	0.00183416	0.00601827	-1.40568	2.57087e-10	1.48164e-09	-0.0743415	0.555836	0.606165		3.27476	3.54915	3.52529	2.73501	2.70473	2.60371	2.5085	2.5813	2.70475	2.15885	2.19175	1.9255
ENSG00000088543	C3orf18	-0.522586	0.0001581	0.000382621	0.268963	0.0243017	0.0396105	0.615749	1.87005e-05	6.22701e-05	-0.1758	0.127558	0.211331	0.093163	0.43498	0.492067	0.791549	1.95591e-07	6.88739e-07		3.50325	3.15162	3.50797	2.89891	2.78241	2.95538	3.81088	3.48741	3.66944	3.47015	3.62923	3.41629
ENSG00000179021	C3orf38	-0.261507	0.00374681	0.00705905	0.0313824	0.710413	0.761199	0.122397	0.158442	0.212964	-0.170493	0.0579483	0.111129	-0.13911	0.1232	0.159676	0.29289	0.00121765	0.00226771		4.54113	4.5543	4.73246	4.42622	4.36341	4.31125	4.62191	4.81755	4.55004	4.42022	4.68153	4.42406
ENSG00000114529	C3orf52	2.31796	2.41145e-14	3.33693e-13	1.71302	6.75407e-11	5.59972e-10	-0.00241415	0.97844	0.983357	0.602529	4.06981e-06	2.81892e-05	2.31555	4.7263e-14	5.43545e-13	-0.604943	1.37517e-06	4.18702e-06		1.74465	1.88618	1.70883	3.88838	4.12913	4.15571	3.40348	3.59154	3.41354	3.93843	4.14326	4.13825
ENSG00000188315	C3orf62	0.624668	0.00121016	0.00250891	-0.0564099	0.779709	0.821355	-0.173524	0.285036	0.354082	0.507554	0.0125539	0.0309496	0.451144	0.0247083	0.0368051	-0.681078	0.000519818	0.00102823		1.74465	1.67083	1.62562	2.07299	2.39979	2.35134	2.00773	1.59183	1.28393	2.10575	2.13184	2.10497
ENSG00000164096	C4orf3	-0.463752	4.84386e-09	2.61389e-08	-0.301211	7.74226e-06	2.47752e-05	-0.291526	1.62162e-05	5.4796e-05	-0.454067	1.28714e-08	1.70544e-07	-0.755278	3.1307e-13	3.11126e-12	0.162541	0.00564262	0.00938969		7.70234	7.82569	7.80086	7.24625	7.28183	7.41172	7.43728	7.56562	7.42728	6.95847	7.0939	7.02416
ENSG00000151470	C4orf33	-0.768745	0.00013387	0.000327971	-0.0235548	0.885926	0.909662	0.523063	0.00722836	0.013688	-0.222128	0.205707	0.310026	-0.245683	0.168234	0.211324	0.745191	0.000165256	0.000354674		2.10441	2.61621	2.49846	1.88334	1.60095	1.60166	2.23634	2.77067	2.28244	2.10575	2.30459	2.21331
ENSG00000205208	C4orf46	-0.612235	5.74385e-10	3.62531e-09	-1.43469	3.58292e-16	9.3025e-15	-0.510064	4.87664e-07	2.2494e-06	0.312386	0.00164696	0.00549702	-1.1223	5.68547e-14	6.4688e-13	-0.822451	1.0336e-10	6.57561e-10		5.27737	5.27832	5.27507	4.58475	4.72866	4.67742	3.73185	3.96407	3.85614	4.23068	4.04922	4.15193
ENSG00000205129	C4orf47	-2.00376	5.28254e-07	2.0172e-06	0.0291994	0.90158	0.922259	0.214412	0.572652	0.636643	-1.81854	7.27777e-06	4.74074e-05	-1.78934	1.00544e-05	2.68564e-05	2.03296	3.67056e-07	1.2364e-06		1.06052	1.48518	1.31631	-0.472033	-0.136377	-1.00395	1.46231	0.938504	1.53622	0.106602	-0.803306	-0.583027
ENSG00000243449	C4orf48	-0.429758	4.6232e-06	1.4835e-05	0.172889	0.0255521	0.0414287	0.324683	0.000241569	0.000631296	-0.277964	0.00100432	0.00360193	-0.105074	0.184678	0.230129	0.602647	8.74746e-09	3.83188e-08		4.64512	4.5543	4.59704	4.21187	4.11585	4.18386	4.67487	4.82085	4.81143	4.4093	4.63912	4.47935
ENSG00000106804	C5	-0.425431	0.0213592	0.0342991	-1.90026	5.17737e-08	2.48669e-07	-1.02147	0.000187731	0.00050208	0.45336	0.136297	0.222752	-1.4469	1.91526e-06	5.73191e-06	-1.47483	3.09241e-06	8.86712e-06		2.07763	2.49025	1.98405	1.80769	1.93915	1.52549	0.332654	0.672347	0.0552885	0.539267	0.673699	1.04641
ENSG00000113583	C5orf15	-0.282544	2.16739e-05	6.16092e-05	0.331206	1.87324e-06	6.76948e-06	0.464141	5.5626e-09	4.06168e-08	-0.149609	0.00966694	0.0248817	0.181597	0.00291612	0.00511811	0.61375	1.14476e-11	9.00056e-11		5.94766	6.00985	5.88632	5.67093	5.65404	5.66441	6.36855	6.23655	6.22231	6.11223	6.16116	6.11305
ENSG00000082213	C5orf22	0.137023	0.142941	0.18964	0.389506	0.000287938	0.000693045	0.144206	0.110682	0.155752	-0.108276	0.236889	0.346139	0.28123	0.00690821	0.0113774	0.252482	0.00590162	0.00978126		3.9717	4.21425	4.25335	4.18222	4.36341	4.35041	4.67161	4.51342	4.48157	4.5183	4.5787	4.28616
ENSG00000181904	C5orf24	0.142621	0.0162871	0.0267963	-0.799949	1.25928e-12	1.46534e-11	-1.10413	1.08926e-15	4.77484e-14	-0.161558	0.0269669	0.0586635	-0.961507	5.80529e-14	6.59926e-13	-0.94257	1.34084e-14	1.99335e-13		5.98777	6.1269	6.0598	6.16252	6.19916	6.24575	5.1403	5.30376	5.33941	5.09645	5.01162	5.16562
ENSG00000172244	C5orf34	-1.20667	6.93226e-05	0.00017915	-1.78673	4.86329e-06	1.61773e-05	-0.773755	0.0367821	0.0585076	-0.193691	0.626237	0.72033	-1.98043	2.83819e-06	8.2697e-06	-0.580063	0.0916509	0.120983		1.74465	2.31558	1.98405	0.774329	0.964642	0.836968	-0.814029	0.986313	0.817945	0.369447	0.177033	-0.166158
ENSG00000205765	C5orf51	0.297166	0.000103517	0.000259299	0.259926	0.000778396	0.00172408	0.289144	5.88889e-05	0.000176281	0.326383	2.65039e-05	0.000149384	0.586309	3.76213e-09	1.75237e-08	-0.0372392	0.550276	0.600932		4.59406	4.58158	4.48346	4.83864	4.81333	4.87068	4.81713	4.76713	4.82201	5.08049	5.16148	5.1566
ENSG00000164241	C5orf63	0.349014	0.108872	0.149283	-0.516664	0.050786	0.0765228	-0.711107	0.00442934	0.00883957	0.154571	0.567459	0.671115	-0.362093	0.161744	0.203973	-0.865678	0.00083438	0.00160001		1.00475	1.15242	0.850565	1.48237	1.20926	1.31536	0.517994	0.837854	0.192157	0.738467	0.906058	0.359074
ENSG00000185127	C6orf120	-0.329402	7.75342e-05	0.000198527	0.14268	0.0518737	0.0778775	0.259793	0.00118315	0.00267048	-0.21229	0.00616792	0.0169638	-0.0696094	0.347423	0.404164	0.472083	2.81101e-07	9.62935e-07		5.44128	5.47403	5.47105	5.23678	5.03933	5.13859	5.58453	5.65016	5.5876	5.20774	5.50041	5.50987
ENSG00000204564	C6orf136	0.0795491	0.49505	0.558639	0.0177516	0.887002	0.910621	-0.0281347	0.808616	0.845542	0.0336628	0.787748	0.847396	0.0514144	0.686347	0.730157	-0.0617975	0.587751	0.636859		2.80514	3.27134	3.14684	3.14928	3.04305	3.33593	3.10853	3.14177	3.10224	3.09656	3.1893	3.17863
ENSG00000204542	C6orf15	-0.755098	9.20544e-05	0.000232727	-1.24522	1.2399e-06	4.63649e-06	-0.785393	0.00145288	0.00320913	-0.295268	0.242025	0.351837	-1.54049	1.54635e-07	5.59924e-07	-0.490125	0.0229227	0.0341017		2.66825	2.60105	2.63237	2.00687	1.48182	2.20029	1.26917	1.35744	1.58676	0.82862	1.28181	1.32923
ENSG00000221821	C6orf226	0.0101178	0.947113	0.957662	0.0879873	0.586559	0.651098	-0.234918	0.156538	0.210671	-0.312787	0.076026	0.138808	-0.2248	0.204165	0.251231	0.0778695	0.601258	0.650284		2.55631	2.00609	2.29805	2.15158	2.37771	2.30653	2.12656	2.50129	2.4556	2.12367	2.13184	1.9255
ENSG00000204439	C6orf47	0.12266	0.0999043	0.138186	0.169856	0.0332737	0.0524963	0.240318	0.00174987	0.00379504	0.193122	0.0132174	0.0322745	0.362978	5.53219e-05	0.000130891	0.0471964	0.500851	0.553665		4.27846	4.18406	4.24988	4.42305	4.35496	4.30841	4.42728	4.34027	4.44094	4.62908	4.61744	4.55336
ENSG00000112308	C6orf62	-0.166453	0.00179926	0.00362172	-0.196613	0.000453207	0.00104788	-0.0898859	0.0770173	0.113144	-0.0597259	0.241782	0.351523	-0.256339	2.34227e-05	5.91678e-05	-0.0301599	0.534963	0.586361		6.63354	6.72909	6.69653	6.50099	6.50117	6.56221	6.51281	6.4678	6.49297	6.48572	6.37492	6.42329
ENSG00000198663	C6orf89	-0.0287993	0.546153	0.606837	-1.03142	4.5055e-17	1.42396e-15	-0.995544	1.09286e-16	7.33186e-15	0.00707846	0.899292	0.930929	-1.02434	8.44572e-17	1.75558e-15	-1.00262	5.70895e-17	1.52556e-15		6.75366	6.82353	6.74231	6.75054	6.762	6.72005	5.68477	5.7522	5.78854	5.79339	5.68891	5.74913
ENSG00000146576	C7orf26	0.22253	0.00303369	0.00584017	0.0590717	0.422041	0.492535	0.241934	0.000910229	0.00210954	0.405393	3.88058e-06	2.70228e-05	0.464464	6.20241e-07	2.00634e-06	-0.163459	0.0211812	0.0317656		4.79649	4.89601	4.85626	5.19841	4.96169	5.07654	4.89453	4.85667	4.97452	5.37041	5.29381	5.27591
ENSG00000146540	C7orf50	-0.888826	1.67188e-14	2.37778e-13	-0.394289	2.64321e-07	1.11771e-06	-0.0638085	0.308096	0.37854	-0.558346	1.78489e-09	2.90299e-08	-0.952635	1.33536e-14	1.76726e-13	0.494538	6.08643e-09	2.74996e-08		6.76734	6.7186	6.78847	5.97208	5.85916	5.78876	6.27517	6.4762	6.3485	5.73921	5.86254	5.835
ENSG00000182307	C8orf33	0.026735	0.639231	0.693403	-0.158533	0.0124553	0.0216319	-0.204199	0.001603	0.00350982	-0.0189313	0.756163	0.822896	-0.177464	0.00668135	0.0110393	-0.185268	0.00307275	0.00535774		5.88339	5.89182	5.96566	5.971	5.85716	6.00579	5.74174	5.85396	5.69084	5.7363	5.80376	5.69721
ENSG00000156172	C8orf37	0.0888374	0.677086	0.727011	-0.812703	0.00408014	0.00781556	-1.13247	0.000183895	0.000492438	-0.230928	0.445489	0.55969	-1.04363	0.000797504	0.00154014	-0.901541	0.000948714	0.00180358		1.00475	0.878468	1.08667	1.02872	1.28238	0.957819	-0.0415588	0.107101	0.589172	0.0326617	-0.231421	0.156868
ENSG00000164743	C8orf48	-0.568021	0.0525663	0.0774725	0.115266	0.673116	0.728616	0.343313	0.252794	0.319487	-0.339974	0.243331	0.353334	-0.224708	0.450096	0.506527	0.683287	0.0181689	0.0275841		0.539001	0.71914	1.17712	0.00525153	0.516711	0.440497	1.26917	0.889057	0.775001	0.738467	-0.082048	1.04641
ENSG00000241852	C8orf58	0.150343	0.122193	0.165457	0.654541	2.27048e-07	9.72953e-07	0.0567145	0.54401	0.609962	-0.447483	4.90325e-05	0.000258704	0.207057	0.0496061	0.0699139	0.504198	3.03876e-06	8.72699e-06		4.296	4.32908	4.09995	4.31451	4.26161	4.53899	4.8053	5.07691	4.77375	4.40198	4.53311	4.39368
ENSG00000213563	C8orf82	-0.36751	1.664e-06	5.7973e-06	-0.0191553	0.751769	0.797104	0.347303	4.67159e-06	1.75356e-05	-0.00105159	0.986285	0.991241	-0.0202069	0.743391	0.781616	0.348355	3.326e-06	9.47958e-06		5.64427	5.55294	5.67106	5.36766	5.21458	5.20266	5.63385	5.64085	5.54829	5.61328	5.54989	5.63526
ENSG00000160345	C9orf116	-0.355609	0.113226	0.154542	-0.411797	0.0915127	0.129247	-0.305544	0.223996	0.288271	-0.249355	0.348768	0.464444	-0.661152	0.0138194	0.0215639	-0.0561881	0.808692	0.836195		1.40017	0.878468	1.26223	0.995009	0.964642	0.597557	1.00534	0.550421	0.775001	0.428303	0.494996	0.694282
ENSG00000171159	C9orf16	-0.179281	0.0149881	0.0248379	0.0860805	0.230139	0.291431	0.0408849	0.568251	0.632315	-0.224477	0.00449894	0.013008	-0.138396	0.0709245	0.0967839	0.265362	0.000552477	0.00108896		5.17371	5.23479	5.28697	5.1571	5.03581	4.99769	5.23813	5.50179	5.25207	5.11449	5.04449	5.12458
ENSG00000135045	C9orf40	-0.977801	6.91152e-12	6.07189e-11	-1.20725	1.17858e-12	1.38402e-11	-0.609493	8.06992e-06	2.89099e-05	-0.380047	0.00350618	0.0104938	-1.58729	3.85523e-14	4.52309e-13	-0.229446	0.026905	0.0394529		4.73355	4.58544	4.62676	3.83698	3.68372	3.51402	3.34749	3.52026	3.46173	3.10561	3.0343	3.0384
ENSG00000165118	C9orf64	-0.163504	0.0436934	0.065466	0.397883	2.00702e-05	5.973e-05	0.351397	8.99949e-05	0.00025927	-0.20999	0.00939564	0.0242958	0.187894	0.0263645	0.039027	0.561387	3.31694e-08	1.32141e-07		4.18118	4.28708	4.40765	4.14812	4.20004	4.09441	4.67811	4.64584	4.78191	4.45955	4.50386	4.52911
ENSG00000147894	C9orf72	0.296739	0.221874	0.278703	-0.592228	0.0485381	0.0734904	-0.564356	0.0313452	0.0508065	0.324612	0.280972	0.394519	-0.267617	0.338518	0.394989	-0.888968	0.00215022	0.00385		0.615469	1.15242	1.08667	1.06166	1.46098	1.2694	0.0414523	0.417232	0.775001	0.484851	1.38807	0.536392
ENSG00000136819	C9orf78	0.00890755	0.880534	0.902317	-0.666061	2.04383e-10	1.55167e-09	-0.662047	1.66155e-10	1.74327e-09	0.0129221	0.856753	0.89852	-0.653139	4.73681e-10	2.60108e-09	-0.674969	6.83734e-11	4.52056e-10		5.58845	5.63149	5.77125	5.63582	5.65289	5.75475	5.00206	5.0062	5.0166	5.11	5.00329	4.94245
ENSG00000155621	C9orf85	0.424258	0.00280469	0.00544353	0.193761	0.178545	0.232916	-0.1746	0.170095	0.226864	0.0558961	0.684302	0.766859	0.249658	0.0895367	0.119794	-0.230496	0.0705181	0.0951841		3.49315	2.92696	3.33541	3.79842	3.61461	3.61396	3.70027	3.09892	3.4819	3.50474	3.61835	3.40872
ENSG00000063180	CA11	1.49241	7.71685e-06	2.38128e-05	-1.6593	0.000383673	0.000899617	-0.645519	0.0102549	0.0187375	2.50619	7.31109e-07	6.0104e-06	0.84689	0.00915704	0.0147508	-3.15171	3.63326e-09	1.70914e-08		-0.432154	-0.18883	-0.33006	0.925134	1.23405	1.09591	-1.33586	-2.07349	-1.66547	0.691185	0.290986	0.359074
ENSG00000074410	CA12	-2.63546	2.10486e-08	1.02438e-07	-0.711769	0.00877386	0.0156851	1.18929	0.00450179	0.00896017	-0.734398	0.0285616	0.0616716	-1.44617	4.76464e-05	0.000113825	1.92369	9.10872e-06	2.41091e-05		1.81119	1.7554	1.41873	-1.19018	0.0426532	-1.2495	1.33646	0.986313	0.538719	0.244002	0.0533003	0.359074
ENSG00000169239	CA5B	-0.735718	0.000105742	0.000264305	-0.520845	0.0045996	0.00870672	0.30985	0.0871361	0.126184	0.0949773	0.603768	0.701482	-0.425868	0.0181659	0.0277325	0.214873	0.225767	0.272933		2.10441	2.07353	2.17175	1.21593	1.43982	1.54492	1.57806	1.46259	1.77288	1.71465	1.70829	1.69579
ENSG00000120159	CAAP1	0.00587469	0.946084	0.956849	0.143307	0.122514	0.167208	-0.0935261	0.302811	0.373014	-0.230958	0.019366	0.0445434	-0.0876514	0.365011	0.422131	0.137432	0.11092	0.143876		3.92739	4.04538	3.82482	3.95125	4.01934	3.81932	4.12345	3.96407	4.09311	3.80043	3.80256	3.88884
ENSG00000135932	CAB39	0.681597	8.19561e-13	8.55973e-12	0.277876	2.69756e-05	7.85816e-05	-0.300656	2.89556e-06	1.13447e-05	0.103064	0.062432	0.117893	0.38094	2.53172e-07	8.7726e-07	-0.40372	1.72141e-08	7.1609e-08		5.57415	5.59179	5.68654	6.28264	6.26903	6.36049	5.90719	5.91236	5.88509	6.02196	5.99455	5.9928
ENSG00000102547	CAB39L	-0.014087	0.909356	0.926732	-0.473773	0.00275881	0.00547571	-0.238062	0.0820543	0.11961	0.221624	0.153489	0.244969	-0.252149	0.0848451	0.114113	-0.459686	0.00206065	0.00370298		2.66825	2.5546	2.54449	2.61808	2.57493	2.51786	1.96583	2.10629	2.25145	2.22674	2.30459	2.45314
ENSG00000099991	CABIN1	-0.501877	7.15186e-08	3.1709e-07	-0.0805106	0.242136	0.304814	0.452175	4.98727e-07	2.2963e-06	0.030808	0.653628	0.742232	-0.0497026	0.471159	0.526986	0.421367	1.30986e-06	4.00339e-06		6.64042	6.594	6.53418	6.14629	6.07603	6.03699	6.54606	6.37768	6.58675	6.60053	6.31725	6.65225
ENSG00000134508	CABLES1	0.650254	1.2607e-08	6.37071e-08	-0.841719	1.55484e-08	8.22053e-08	-0.641751	2.13958e-08	1.33724e-07	0.850222	1.52551e-08	1.98844e-07	0.0085031	0.926593	0.938991	-1.49197	1.05319e-14	1.60105e-13		4.01469	4.06208	4.00848	4.60724	4.60346	4.80574	3.31449	3.14177	3.11951	3.97837	4.02472	4.10113
ENSG00000149679	CABLES2	-0.0357216	0.683374	0.732166	-0.359642	0.0010492	0.00226509	-0.219934	0.025069	0.0417328	0.103986	0.319345	0.434286	-0.255656	0.0150304	0.0233085	-0.32392	0.00157598	0.00288468		3.82645	3.82829	3.70325	3.78369	3.69269	3.74988	3.56652	3.41937	3.2817	3.48409	3.55133	3.53934
ENSG00000154040	CABYR	-1.10057	0.000523331	0.00115335	0.339455	0.171001	0.224586	1.15189	0.00033986	0.000860576	-0.288142	0.245436	0.35585	0.0513137	0.842842	0.868699	1.44003	1.12998e-05	2.93978e-05		0.88629	0.602223	1.11746	-0.380701	0.150746	-0.170016	1.2343	0.986313	1.40153	0.738467	0.673699	1.32923
ENSG00000160325	CACFD1	0.45503	1.34394e-06	4.76127e-06	0.298892	0.000652148	0.00146473	-0.0441288	0.527591	0.595442	0.11201	0.140422	0.228328	0.410901	1.66217e-05	4.29814e-05	-0.156138	0.0305923	0.0443486		4.47597	4.52248	4.54703	5.05243	4.90879	4.96922	4.85204	4.86628	4.74622	4.93078	4.76279	5.0413
ENSG00000151067	CACNA1C	-1.88841	9.49401e-15	1.42801e-13	-0.550455	7.30952e-06	2.34726e-05	-0.0528472	0.741787	0.788819	-1.3908	5.98954e-10	1.08133e-08	-1.94126	2.18168e-13	2.23225e-12	1.33795	5.93787e-11	3.96892e-10		3.95708	3.73418	3.8571	2.04031	2.04099	1.87155	3.28924	3.24365	3.34912	1.78389	1.90007	2.0861
ENSG00000196557	CACNA1H	1.62623	4.52323e-18	1.35274e-16	0.164829	0.0604162	0.0893297	-0.904288	4.15333e-13	8.15377e-12	0.557113	1.59377e-07	1.55017e-06	0.721942	2.47678e-09	1.19228e-08	-1.4614	2.28908e-17	6.97624e-16		4.78826	4.64207	4.60249	6.33662	6.22798	6.30319	4.87768	4.70419	4.89151	5.4892	5.17267	5.42792
ENSG00000081248	CACNA1S	2.325	1.82907e-19	8.01786e-18	1.94629	2.80521e-17	9.32643e-16	-0.633998	1.29444e-09	1.10019e-08	-0.255284	0.0015926	0.00534485	1.691	1.4439e-15	2.35138e-14	-0.378714	4.10094e-06	1.15596e-05		3.9717	3.72022	3.4119	5.99144	5.99043	5.9367	5.55482	5.53633	5.68215	5.32273	5.27662	5.39954
ENSG00000153956	CACNA2D1	0.135415	0.0659686	0.0952615	0.831851	6.08824e-12	6.13135e-11	0.508736	4.49208e-08	2.59587e-07	-0.1877	0.00785801	0.0208851	0.644151	2.10849e-09	1.02893e-08	0.696436	5.15359e-11	3.49159e-10		5.21423	5.24214	5.01387	5.20948	5.29039	5.32848	5.90719	5.89054	6.11125	5.78356	5.782	5.79052
ENSG00000151062	CACNA2D4	2.29756	5.82147e-10	3.66887e-09	-1.81404	0.000133647	0.000344272	-1.99584	3.81895e-09	2.91315e-08	2.11576	1.54428e-05	9.23247e-05	0.301726	0.328748	0.384712	-4.1116	9.7598e-12	7.80784e-11		0.615469	0.180926	0.427778	2.5731	2.52559	2.77797	-0.129639	-1.72662	-1.66547	0.784247	0.587113	0.643548
ENSG00000067191	CACNB1	1.88769	1.16232e-18	4.01015e-17	1.40115	3.65262e-15	7.32814e-14	-0.0119797	0.847554	0.878864	0.474557	1.4272e-07	1.41066e-06	1.87571	2.48079e-18	7.52468e-17	-0.486537	4.54967e-08	1.76579e-07		4.14938	4.18913	4.27741	5.99251	6.12324	6.17505	5.48979	5.76082	5.59842	6.09417	6.15929	6.02288
ENSG00000167535	CACNB3	-0.421112	3.81415e-06	1.23911e-05	-0.622865	2.60661e-08	1.32452e-07	0.06167	0.427389	0.499277	0.263423	0.00392799	0.0115635	-0.359442	9.22886e-05	0.000210008	-0.201753	0.015441	0.0237354		5.04828	4.98042	5.01795	4.72501	4.5987	4.47714	4.54575	4.27921	4.34877	4.66317	4.59543	4.68776
ENSG00000182389	CACNB4	-0.0160199	0.955803	0.964544	1.32351	2.95808e-05	8.57803e-05	0.285013	0.310264	0.380801	-1.05452	0.000260803	0.0011098	0.268993	0.371318	0.428603	1.33953	6.8779e-06	1.86185e-05		-0.15307	0.335436	0.216537	0.253521	0.150746	0.063382	1.36897	1.32061	1.53622	-0.0452743	0.906058	0.536392
ENSG00000108878	CACNG1	3.35985	8.03512e-19	2.91358e-17	2.69892	3.22971e-16	8.50623e-15	0.13548	0.0498329	0.0767539	0.796407	7.93691e-11	1.78545e-09	3.49533	4.00533e-19	1.48123e-17	-0.660927	1.52201e-09	7.67297e-09		2.10441	2.00609	1.86211	5.35277	5.19892	5.36034	4.61175	4.71487	4.61235	5.37041	5.33756	5.57731
ENSG00000075461	CACNG4	3.78981	5.89407e-10	3.70733e-09	2.34175	1.23963e-05	3.82344e-05	-1.12214	0.000136446	0.000375917	0.325928	0.300816	0.415904	2.66767	1.5691e-06	4.77748e-06	-1.44807	6.82518e-06	1.84894e-05		-1.53239	-2.0796	-2.32162	1.32848	1.35197	1.122	-0.0415588	-0.288486	-0.0183446	0.428303	-0.231421	0.227466
ENSG00000130433	CACNG6	3.54271	6.1615e-12	5.44857e-11	3.4445	1.70176e-11	1.56822e-10	0.256289	0.0603308	0.0910869	0.354508	0.0200202	0.0457768	3.799	1.68878e-12	1.4685e-11	-0.0982194	0.477121	0.530365		-0.778496	-0.687283	-0.941544	2.44164	2.44295	2.70215	2.46405	2.36326	2.46914	2.5651	2.86062	2.96798
ENSG00000105298	CACTIN	0.132477	0.0620644	0.0900606	-0.106475	0.157015	0.208615	-0.0955436	0.174553	0.232036	0.143409	0.0621925	0.117622	0.0369338	0.618009	0.665925	-0.238952	0.00173488	0.00315433		5.14497	4.98918	4.97237	5.17414	5.10463	5.195	5.06542	4.79759	4.88648	5.10775	5.08849	4.99652
ENSG00000151893	CACUL1	0.241489	0.00037514	0.000849274	-1.03593	1.29278e-13	1.85927e-12	-1.14126	4.79429e-15	1.77875e-13	0.136152	0.105923	0.181671	-0.899773	3.29968e-12	2.71788e-11	-1.27741	3.01696e-16	6.76307e-15		5.31225	5.21999	5.33851	5.48158	5.5394	5.57748	4.19319	4.20538	4.36696	4.40198	4.30119	4.45012
ENSG00000116161	CACYBP	0.116567	0.0597144	0.0869759	-0.461534	1.23217e-07	5.55735e-07	-0.165446	0.0104469	0.0190458	0.412655	9.45052e-07	7.61754e-06	-0.0488793	0.440111	0.496687	-0.578101	8.74672e-10	4.60733e-09		6.06138	5.93174	6.15931	6.18605	6.19364	6.13796	5.52267	5.71367	5.55782	5.98935	6.08817	5.96207
ENSG00000084774	CAD	-0.437974	1.09952e-06	3.95889e-06	-0.379081	1.29677e-05	3.99294e-05	0.133365	0.069779	0.103676	0.0744726	0.309738	0.42504	-0.304608	0.000224586	0.000477367	0.0588928	0.406976	0.460714		6.84681	6.81041	6.78548	6.45834	6.36753	6.3039	6.49267	6.23779	6.55933	6.60612	6.32061	6.56293
[truncated: 10,333 more rows]

## Sheet: Table S4
	Table S4. USP18-dependent proteome
Proteins			Log2 intensities									Differential expression									General stats						Candidate selection
[truncated: 3,351 more rows]
